# Supplementary material for: Long G4-rich enhancers target promoters via a G4 DNA-based mechanism
Source: Nucleic Acids Res. 2024 Dec 10;53(2):gkae1180. doi: 10.1093/nar/gkae1180 (PMC11754661; doi:10.1093/nar/gkae1180)
Supplement: gkae1180_Supplemental_Files [file gkae1180_supplemental_files.zip]

Archive with 4 entries (4 files):
- Combined Supplemental Figures and Tables.pdf
- Supplemental Table 2. GGG count 5kb upstream of all human mRNA promoters.xlsx
- Supplemental Table 3. Chr5LG4 SNPs perturbing EXOC3 expression.xlsx
- Supplemental Table 6. Oligonucleotide master list.xlsx
