# Supplementary material for: Long G4-rich enhancers target promoters via a G4 DNA-based mechanism
Source: Nucleic Acids Res. 2024 Dec 10;53(2):gkae1180. doi: 10.1093/nar/gkae1180 (PMC11754661; doi:10.1093/nar/gkae1180)
Supplement: gkae1180_Supplemental_Files [file gkae1180_supplemental_files.zip › Supplemental Table 2. GGG count 5kb upstream of all human mRNA promoters.xlsx]

## Sheet: Sheet1
mRNA Ensembl ID	GGG_Count	CCC_Count	Sum
ENSG00000000003	60	63	123				GGG_Count	CCC_Count	Sum
ENSG00000000419	51	57	108			Average (all mRNA genes)	70.2343	71.6526	141.887
ENSG00000000005	37	49	86			Median (all mRNA genes)	64	66	130
ENSG00000000457	76	34	110
ENSG00000000460	50	58	108		Gene Name	mRNA Ensembl ID	GGG_Count	CCC_Count	Sum	Sum/Avg
ENSG00000000938	94	69	163		EXOC3	ENSG00000180104	90	114	204	1.43763
ENSG00000001497	53	48	101		CEP72	ENSG00000112877	125	145	270	1.90275
ENSG00000001084	46	40	86		BRD9	ENSG00000028310	75	109	184	1.29669
ENSG00000001460	44	69	113		SLC9A3	ENSG00000066230	178	113	291	2.05074
ENSG00000000971	38	38	76			Average (4 genes above)	117	120.25	237.25	1.67195
ENSG00000001036	69	78	147
ENSG00000001167	67	72	139		Select examples of genes with characterized G4 structures in their promoters
ENSG00000001461	71	79	150		Gene Name	mRNA Ensembl ID	GGG_Count	CCC_Count	Sum	Sum/Avg
ENSG00000001561	35	47	82		TERT	ENSG00000164362	124	131	255	1.79704
ENSG00000001629	31	52	83		TEAD4	ENSG00000197905	74	102	176	1.24031
ENSG00000001626	69	53	122		VEGF	ENSG00000112715	133	123	256	1.80409
ENSG00000001617	143	100	243
ENSG00000001630	60	63	123
ENSG00000003096	35	38	73
ENSG00000003249	74	118	192
ENSG00000002919	65	92	157
ENSG00000003056	47	60	107
ENSG00000002549	58	80	138
ENSG00000003402	87	62	149
ENSG00000001631	47	60	107
ENSG00000002586	113	86	199
ENSG00000003393	53	51	104
ENSG00000002726	51	65	116
ENSG00000003436	30	38	68
ENSG00000003509	37	37	74
ENSG00000002834	87	82	169
ENSG00000003147	35	26	61
ENSG00000002822	71	64	135
ENSG00000003137	127	96	223
ENSG00000002933	67	82	149
ENSG00000002587	53	40	93
ENSG00000002330	148	152	300
ENSG00000002746	53	39	92
ENSG00000002016	61	99	160
ENSG00000003400	81	80	161
ENSG00000002745	41	69	110
ENSG00000005238	63	62	125
ENSG00000005448	92	88	180
ENSG00000005483	92	64	156
ENSG00000004142	62	78	140
ENSG00000004478	84	81	165
ENSG00000005486	66	59	125
ENSG00000005175	62	45	107
ENSG00000004864	54	72	126
ENSG00000004848	82	105	187
ENSG00000005073	106	104	210
ENSG00000004776	107	73	180
ENSG00000005513	152	149	301
ENSG00000005020	51	55	106
ENSG00000004534	62	75	137
ENSG00000005007	62	58	120
ENSG00000004948	69	79	148
ENSG00000004779	75	62	137
ENSG00000005102	87	103	190
ENSG00000005421	69	40	109
ENSG00000004809	64	57	121
ENSG00000004777	69	57	126
ENSG00000004660	101	126	227
ENSG00000005339	103	103	206
ENSG00000003756	122	98	220
ENSG00000004059	80	70	150
ENSG00000005206	91	111	202
ENSG00000005302	72	73	145
ENSG00000005156	38	45	83
ENSG00000005001	108	136	244
ENSG00000004838	119	91	210
ENSG00000004700	37	47	84
ENSG00000005471	42	56	98
ENSG00000005108	43	31	74
ENSG00000005436	61	61	122
ENSG00000004468	52	64	116
ENSG00000005194	44	72	116
ENSG00000005801	61	70	131
ENSG00000005379	180	123	303
ENSG00000005381	89	76	165
ENSG00000005469	50	61	111
ENSG00000004455	91	108	199
ENSG00000004399	169	97	266
ENSG00000004961	103	46	149
ENSG00000004939	117	110	227
ENSG00000005243	73	71	144
ENSG00000005100	52	41	93
ENSG00000004766	44	39	83
ENSG00000004897	58	59	117
ENSG00000005075	112	136	248
ENSG00000005022	46	59	105
ENSG00000003989	59	68	127
ENSG00000004139	88	62	150
ENSG00000004487	52	53	105
ENSG00000003987	39	54	93
ENSG00000004975	193	83	276
ENSG00000005059	76	79	155
ENSG00000004866	36	68	104
ENSG00000005187	29	43	72
ENSG00000005189	45	50	95
ENSG00000004799	50	67	117
ENSG00000005249	66	66	132
ENSG00000004846	29	30	59
ENSG00000005700	51	54	105
ENSG00000006118	85	122	207
ENSG00000007516	134	144	278
ENSG00000007372	103	104	207
ENSG00000006282	119	139	258
ENSG00000006377	93	79	172
ENSG00000006576	56	65	121
ENSG00000006534	127	164	291
ENSG00000006327	121	146	267
ENSG00000006016	167	147	314
ENSG00000005812	44	55	99
ENSG00000006611	99	109	208
ENSG00000007264	127	120	247
ENSG00000006451	45	68	113
ENSG00000007350	81	78	159
ENSG00000005889	39	50	89
ENSG00000007255	113	90	203
ENSG00000006712	63	101	164
ENSG00000006128	38	35	73
ENSG00000006831	45	38	83
ENSG00000007520	83	148	231
ENSG00000006756	75	98	173
ENSG00000006468	51	34	85
ENSG00000006125	43	28	71
ENSG00000006652	59	36	95
ENSG00000006788	49	60	109
ENSG00000007314	147	87	234
ENSG00000007129	54	87	141
ENSG00000007392	75	55	130
ENSG00000006071	84	108	192
ENSG00000007202	57	60	117
ENSG00000007312	87	113	200
ENSG00000005810	56	53	109
ENSG00000006634	34	59	93
ENSG00000006837	79	60	139
ENSG00000006432	68	77	145
ENSG00000007545	92	84	176
ENSG00000006757	47	52	99
ENSG00000006530	52	71	123
ENSG00000007376	145	152	297
ENSG00000006194	61	76	137
ENSG00000006659	41	52	93
ENSG00000006459	57	67	124
ENSG00000007541	166	168	334
ENSG00000007038	119	110	229
ENSG00000006625	72	53	125
ENSG00000007174	37	55	92
ENSG00000006210	102	92	194
ENSG00000005844	51	54	105
ENSG00000006059	38	55	93
ENSG00000005981	38	43	81
ENSG00000007384	143	140	283
ENSG00000006453	68	94	162
ENSG00000006555	83	95	178
ENSG00000007341	47	50	97
ENSG00000006715	44	40	84
ENSG00000007866	122	124	246
ENSG00000007001	84	86	170
ENSG00000007080	85	74	159
ENSG00000006047	106	83	189
ENSG00000006744	50	65	115
ENSG00000007062	57	39	96
ENSG00000006025	93	85	178
ENSG00000006606	98	72	170
ENSG00000006007	62	84	146
ENSG00000007168	63	61	124
ENSG00000007237	72	74	146
ENSG00000005961	51	64	115
ENSG00000006740	45	54	99
ENSG00000007306	120	111	231
ENSG00000006695	35	62	97
ENSG00000007216	84	79	163
ENSG00000006704	110	89	199
ENSG00000006747	43	36	79
ENSG00000007171	59	61	120
ENSG00000005884	91	110	201
ENSG00000006283	154	136	290
ENSG00000006638	162	172	334
ENSG00000006116	56	69	125
ENSG00000005893	70	43	113
ENSG00000006062	90	81	171
ENSG00000005882	76	95	171
ENSG00000006015	67	104	171
ENSG00000007047	133	129	262
ENSG00000006607	54	101	155
ENSG00000007402	113	121	234
ENSG00000006042	82	71	153
ENSG00000009844	35	38	73
ENSG00000022840	61	75	136
ENSG00000013375	51	39	90
ENSG00000011304	115	115	230
ENSG00000020922	42	34	76
ENSG00000023697	38	31	69
ENSG00000011105	87	100	187
ENSG00000024048	50	62	112
ENSG00000007923	83	63	146
ENSG00000014257	33	62	95
ENSG00000008405	66	99	165
ENSG00000021488	76	87	163
ENSG00000023909	51	45	96
ENSG00000011638	66	64	130
ENSG00000011143	43	41	84
ENSG00000015479	46	78	124
ENSG00000018610	62	41	103
ENSG00000025293	76	55	131
ENSG00000014216	39	66	105
ENSG00000023608	68	37	105
ENSG00000008056	84	87	171
ENSG00000010379	55	43	98
ENSG00000009413	47	54	101
ENSG00000018408	32	25	57
ENSG00000021776	55	71	126
ENSG00000009307	47	48	95
ENSG00000010318	147	122	269
ENSG00000013725	62	68	130
ENSG00000008517	82	71	153
ENSG00000020577	50	79	129
ENSG00000012048	59	64	123
ENSG00000013288	99	86	185
ENSG00000023445	41	37	78
ENSG00000023516	65	64	129
ENSG00000013364	85	110	195
ENSG00000008311	55	48	103
ENSG00000013573	71	78	149
ENSG00000018510	41	32	73
ENSG00000018869	43	61	104
ENSG00000015413	60	69	129
ENSG00000013619	96	70	166
ENSG00000015171	46	38	84
ENSG00000010361	82	130	212
ENSG00000021574	69	47	116
ENSG00000008083	97	62	159
ENSG00000011243	99	87	186
ENSG00000024422	90	86	176
ENSG00000024526	41	44	85
ENSG00000010704	62	54	116
ENSG00000019582	68	72	140
ENSG00000021645	76	59	135
ENSG00000013297	68	54	122
ENSG00000010539	36	49	85
ENSG00000008869	38	51	89
ENSG00000019169	64	54	118
ENSG00000020181	81	73	154
ENSG00000025708	125	155	280
ENSG00000011478	64	88	152
ENSG00000010270	31	35	66
ENSG00000008516	80	97	177
ENSG00000014914	79	78	157
ENSG00000011426	64	45	109
ENSG00000015153	63	56	119
ENSG00000013374	62	70	132
ENSG00000016391	68	82	150
ENSG00000014138	59	70	129
ENSG00000021762	97	124	221
ENSG00000012779	63	55	118
ENSG00000010072	46	45	91
ENSG00000015676	39	48	87
ENSG00000011083	98	87	185
ENSG00000013588	87	75	162
ENSG00000011052	67	60	127
ENSG00000018699	48	92	140
ENSG00000010030	60	79	139
ENSG00000013563	74	132	206
ENSG00000009765	42	67	109
ENSG00000014164	79	83	162
ENSG00000012211	147	111	258
ENSG00000008256	71	67	138
ENSG00000011590	81	91	172
ENSG00000025039	78	69	147
ENSG00000019186	54	81	135
ENSG00000010803	56	74	130
ENSG00000022556	71	77	148
ENSG00000011465	36	23	59
ENSG00000011021	100	80	180
ENSG00000010282	112	125	237
ENSG00000010671	44	63	107
ENSG00000009950	106	78	184
ENSG00000008853	70	69	139
ENSG00000013392	40	67	107
ENSG00000025423	64	53	117
ENSG00000009694	69	72	141
ENSG00000013016	42	65	107
ENSG00000016490	55	39	94
ENSG00000011485	84	97	181
ENSG00000010295	89	78	167
ENSG00000008283	120	128	248
ENSG00000008438	70	49	119
ENSG00000011275	66	71	137
ENSG00000019549	37	62	99
ENSG00000011405	64	69	133
ENSG00000023902	50	58	108
ENSG00000009790	41	55	96
ENSG00000010810	44	55	99
ENSG00000019102	104	92	196
ENSG00000008196	42	45	87
ENSG00000011451	139	132	271
ENSG00000008197	89	52	141
ENSG00000024862	65	43	108
ENSG00000008226	80	58	138
ENSG00000013583	66	88	154
ENSG00000023839	37	64	101
ENSG00000014824	37	38	75
ENSG00000012504	73	38	111
ENSG00000013275	82	77	159
ENSG00000015532	83	69	152
ENSG00000013503	53	64	117
ENSG00000011422	60	74	134
ENSG00000017483	94	84	178
ENSG00000022976	89	71	160
ENSG00000023191	79	91	170
ENSG00000012174	40	47	87
ENSG00000017427	41	68	109
ENSG00000019991	58	36	94
ENSG00000014641	37	34	71
ENSG00000022277	65	55	120
ENSG00000012983	37	49	86
ENSG00000021826	53	64	117
ENSG00000019995	41	32	73
ENSG00000010404	76	79	155
ENSG00000023734	48	49	97
ENSG00000023892	97	104	201
ENSG00000008952	47	46	93
ENSG00000013561	91	72	163
ENSG00000020426	53	32	85
ENSG00000022567	121	77	198
ENSG00000009335	79	72	151
ENSG00000011007	77	65	142
ENSG00000010165	47	54	101
ENSG00000010256	68	69	137
ENSG00000011566	65	54	119
ENSG00000023228	48	78	126
ENSG00000008394	27	34	61
ENSG00000021852	55	60	115
ENSG00000007944	76	61	137
ENSG00000008282	44	40	84
ENSG00000011347	134	86	220
ENSG00000008118	61	50	111
ENSG00000009780	71	75	146
ENSG00000011600	79	93	172
ENSG00000010818	42	41	83
ENSG00000011028	90	107	197
ENSG00000013306	97	98	195
ENSG00000013523	92	93	185
ENSG00000023287	56	59	115
ENSG00000016602	47	35	82
ENSG00000016402	46	38	84
ENSG00000025434	101	83	184
ENSG00000023330	105	118	223
ENSG00000014919	51	60	111
ENSG00000010438	62	60	122
ENSG00000010292	48	77	125
ENSG00000011132	79	97	176
ENSG00000016864	63	60	123
ENSG00000011523	60	67	127
ENSG00000012223	79	66	145
ENSG00000013441	74	70	144
ENSG00000007933	39	43	82
ENSG00000010319	141	125	266
ENSG00000023572	38	52	90
ENSG00000018280	61	86	147
ENSG00000015285	68	87	155
ENSG00000008988	50	50	100
ENSG00000022355	23	24	47
ENSG00000020129	51	66	117
ENSG00000012822	46	59	105
ENSG00000015475	104	113	217
ENSG00000008710	71	79	150
ENSG00000016082	61	58	119
ENSG00000008324	52	46	98
ENSG00000008128	72	73	145
ENSG00000012963	54	59	113
ENSG00000012817	19	33	52
ENSG00000011114	72	57	129
ENSG00000012660	58	25	83
ENSG00000008838	132	144	276
ENSG00000023318	59	57	116
ENSG00000011201	80	50	130
ENSG00000011258	56	70	126
ENSG00000008441	60	113	173
ENSG00000011295	62	68	130
ENSG00000014123	41	37	78
ENSG00000012171	153	133	286
ENSG00000010610	82	79	161
ENSG00000018625	89	123	212
ENSG00000008323	76	97	173
ENSG00000019485	127	83	210
ENSG00000010219	37	41	78
ENSG00000010017	69	62	131
ENSG00000021461	58	89	147
ENSG00000023041	44	54	98
ENSG00000009709	107	108	215
ENSG00000010278	75	84	159
ENSG00000021355	73	58	131
ENSG00000008735	85	108	193
ENSG00000010932	36	49	85
ENSG00000008300	102	94	196
ENSG00000023171	64	55	119
ENSG00000010327	145	112	257
ENSG00000018189	30	54	84
ENSG00000009954	78	92	170
ENSG00000011454	48	45	93
ENSG00000019144	66	66	132
ENSG00000011677	47	41	88
ENSG00000011009	77	54	131
ENSG00000012061	75	49	124
ENSG00000017260	60	56	116
ENSG00000007968	87	62	149
ENSG00000021300	68	54	122
ENSG00000007952	48	46	94
ENSG00000013810	83	102	185
ENSG00000015133	86	85	171
ENSG00000018236	40	55	95
ENSG00000008277	39	44	83
ENSG00000008382	96	110	206
ENSG00000015568	88	79	167
ENSG00000011376	54	53	107
ENSG00000008294	59	96	155
ENSG00000010626	115	148	263
ENSG00000015592	85	83	168
ENSG00000008018	47	46	93
ENSG00000017797	40	79	119
ENSG00000009830	96	105	201
ENSG00000025156	32	39	71
ENSG00000008086	55	65	120
ENSG00000022267	65	45	110
ENSG00000010244	48	77	125
ENSG00000011332	93	113	206
ENSG00000013293	48	53	101
ENSG00000010310	100	84	184
ENSG00000007908	37	35	72
ENSG00000010322	125	144	269
ENSG00000019505	63	73	136
ENSG00000012124	97	83	180
ENSG00000008513	78	93	171
ENSG00000008130	87	132	219
ENSG00000011260	73	71	144
ENSG00000020256	44	53	97
ENSG00000012232	76	69	145
ENSG00000020633	107	111	218
ENSG00000011198	58	55	113
ENSG00000009724	69	77	146
ENSG00000015520	94	77	171
ENSG00000064205	65	84	149
ENSG00000054148	119	213	332
ENSG00000053108	73	91	164
ENSG00000063245	125	107	232
ENSG00000064419	60	53	113
ENSG00000040341	58	49	107
ENSG00000040487	115	96	211
ENSG00000035664	54	30	84
ENSG00000053747	45	52	97
ENSG00000047578	55	99	154
ENSG00000060237	48	66	114
ENSG00000049759	87	60	147
ENSG00000034053	68	68	136
ENSG00000051108	82	76	158
ENSG00000060558	84	78	162
ENSG00000048052	61	74	135
ENSG00000027075	45	61	106
ENSG00000058085	54	50	104
ENSG00000058063	55	67	122
ENSG00000058056	54	66	120
ENSG00000041880	81	125	206
ENSG00000047644	99	90	189
ENSG00000049540	101	130	231
ENSG00000029639	33	43	76
ENSG00000049618	55	61	116
ENSG00000032389	68	69	137
ENSG00000050555	65	70	135
ENSG00000053702	55	61	116
ENSG00000042445	64	59	123
ENSG00000031081	80	46	126
ENSG00000028310	75	109	184
ENSG00000050130	75	64	139
ENSG00000027644	109	142	251
ENSG00000053918	91	118	209
ENSG00000033170	49	38	87
ENSG00000027847	109	72	181
ENSG00000035499	46	60	106
ENSG00000056291	45	27	72
ENSG00000048392	71	64	135
ENSG00000042832	73	47	120
ENSG00000049323	65	70	135
ENSG00000049249	53	44	97
ENSG00000044459	64	26	90
ENSG00000060339	68	63	131
ENSG00000037042	74	62	136
ENSG00000030304	38	49	87
ENSG00000063127	63	68	131
ENSG00000057252	63	77	140
ENSG00000061918	36	32	68
ENSG00000044012	81	61	142
ENSG00000063244	115	175	290
ENSG00000054392	47	44	91
ENSG00000047634	51	52	103
ENSG00000046651	68	41	109
ENSG00000035403	58	55	113
ENSG00000034239	57	48	105
ENSG00000048828	57	65	122
ENSG00000055147	33	54	87
ENSG00000055070	69	58	127
ENSG00000048740	58	55	113
ENSG00000058404	67	82	149
ENSG00000044574	70	55	125
ENSG00000052723	53	41	94
ENSG00000050748	67	140	207
ENSG00000047648	59	50	109
ENSG00000042753	62	62	124
ENSG00000052126	48	40	88
ENSG00000038002	62	59	121
ENSG00000036530	117	100	217
ENSG00000051620	68	66	134
ENSG00000049089	59	63	122
ENSG00000036549	115	64	179
ENSG00000054611	62	55	117
ENSG00000064490	63	105	168
ENSG00000060069	62	73	135
ENSG00000055957	72	85	157
ENSG00000042429	43	54	97
ENSG00000057608	56	63	119
ENSG00000050820	81	92	173
ENSG00000036672	51	83	134
ENSG00000056050	58	44	102
ENSG00000048707	86	60	146
ENSG00000037897	72	94	166
ENSG00000027869	60	54	114
ENSG00000028839	44	56	100
ENSG00000064652	37	49	86
ENSG00000038382	56	103	159
ENSG00000049768	110	96	206
ENSG00000043591	88	50	138
ENSG00000064199	65	65	130
ENSG00000062038	75	51	126
ENSG00000052841	35	56	91
ENSG00000052802	59	38	97
ENSG00000063854	71	55	126
ENSG00000037280	85	63	148
ENSG00000049883	58	53	111
ENSG00000044090	85	72	157
ENSG00000056097	73	59	132
ENSG00000047365	63	45	108
ENSG00000060140	36	40	76
ENSG00000054356	62	68	130
ENSG00000061656	87	69	156
ENSG00000047056	40	104	144
ENSG00000049239	86	104	190
ENSG00000047932	38	39	77
ENSG00000041357	52	64	116
ENSG00000050165	57	66	123
ENSG00000049283	104	99	203
ENSG00000043355	123	117	240
ENSG00000041515	88	49	137
ENSG00000039523	77	59	136
ENSG00000053254	76	52	128
ENSG00000043039	127	91	218
ENSG00000057935	76	106	182
ENSG00000038219	46	52	98
ENSG00000036828	55	44	99
ENSG00000064300	115	79	194
ENSG00000054938	79	63	142
ENSG00000060762	65	72	137
ENSG00000059915	144	111	255
ENSG00000051382	75	75	150
ENSG00000032219	35	52	87
ENSG00000064666	68	82	150
ENSG00000062370	65	31	96
ENSG00000054598	141	117	258
ENSG00000048471	89	73	162
ENSG00000047662	49	66	115
ENSG00000055163	68	50	118
ENSG00000046647	55	58	113
ENSG00000059758	56	54	110
ENSG00000056487	108	87	195
ENSG00000053328	50	64	114
ENSG00000062822	143	119	262
ENSG00000058262	34	49	83
ENSG00000048162	98	83	181
ENSG00000063660	137	158	295
ENSG00000051523	162	155	317
ENSG00000060982	73	51	124
ENSG00000057704	65	61	126
ENSG00000064270	72	79	151
ENSG00000029993	99	93	192
ENSG00000039560	71	65	136
ENSG00000039600	106	67	173
ENSG00000043462	71	78	149
ENSG00000048649	36	88	124
ENSG00000064601	86	87	173
ENSG00000055211	57	58	115
ENSG00000055208	36	73	109
ENSG00000025800	77	63	140
ENSG00000033800	55	40	95
ENSG00000047315	86	62	148
ENSG00000064999	68	60	128
ENSG00000029725	71	91	162
ENSG00000055955	97	141	238
ENSG00000031823	80	82	162
ENSG00000057294	75	68	143
ENSG00000063046	65	79	144
ENSG00000064313	23	81	104
ENSG00000063587	57	55	112
ENSG00000034533	33	38	71
ENSG00000049192	69	62	131
ENSG00000064607	69	85	154
ENSG00000040633	103	92	195
ENSG00000029559	35	35	70
ENSG00000064393	59	76	135
ENSG00000038427	49	34	83
ENSG00000064042	65	51	116
ENSG00000058729	46	53	99
ENSG00000034971	79	61	140
ENSG00000064726	68	80	148
ENSG00000051009	56	88	144
ENSG00000060709	83	62	145
ENSG00000050327	59	73	132
ENSG00000051128	94	107	201
ENSG00000058453	59	56	115
ENSG00000062194	61	101	162
ENSG00000038274	47	39	86
ENSG00000048540	35	35	70
ENSG00000037474	106	85	191
ENSG00000026950	53	55	108
ENSG00000048462	61	66	127
ENSG00000054282	69	63	132
ENSG00000026751	30	42	72
ENSG00000036448	77	64	141
ENSG00000061676	41	46	87
ENSG00000031003	62	68	130
ENSG00000054267	47	68	115
ENSG00000064309	55	33	88
ENSG00000060491	123	102	225
ENSG00000038210	43	51	94
ENSG00000043514	66	68	134
ENSG00000053372	58	66	124
ENSG00000035141	67	82	149
ENSG00000064225	44	63	107
ENSG00000050405	46	60	106
ENSG00000060688	49	76	125
ENSG00000040199	52	56	108
ENSG00000060656	74	87	161
ENSG00000040608	127	182	309
ENSG00000028528	58	60	118
ENSG00000058799	60	73	133
ENSG00000028137	128	98	226
ENSG00000059588	76	38	114
ENSG00000042493	93	117	210
ENSG00000054796	76	60	136
ENSG00000039537	22	31	53
ENSG00000055732	66	51	117
ENSG00000046774	113	64	177
ENSG00000051180	46	55	101
ENSG00000050426	69	58	127
ENSG00000033327	70	74	144
ENSG00000044115	70	73	143
ENSG00000026036	112	78	190
ENSG00000064102	43	45	88
ENSG00000063180	57	117	174
ENSG00000029363	61	41	102
ENSG00000036565	46	64	110
ENSG00000037749	27	45	72
ENSG00000064201	186	146	332
ENSG00000048028	96	76	172
ENSG00000063241	104	140	244
ENSG00000039139	55	58	113
ENSG00000058600	71	52	123
ENSG00000059769	58	63	121
ENSG00000065135	95	63	158
ENSG00000041988	86	68	154
ENSG00000064218	119	118	237
ENSG00000062096	45	42	87
ENSG00000055130	65	44	109
ENSG00000047188	54	50	104
ENSG00000046604	85	76	161
ENSG00000064886	101	86	187
ENSG00000031698	87	78	165
ENSG00000063438	162	177	339
ENSG00000050628	44	48	92
ENSG00000051825	55	41	96
ENSG00000038945	40	26	66
ENSG00000039987	118	116	234
ENSG00000040933	79	40	119
ENSG00000030419	34	46	80
ENSG00000064787	54	48	102
ENSG00000053438	82	78	160
ENSG00000065000	103	123	226
ENSG00000063761	64	77	141
ENSG00000042317	51	53	104
ENSG00000035928	58	53	111
ENSG00000062650	95	67	162
ENSG00000049541	70	81	151
ENSG00000062485	64	72	136
ENSG00000034693	61	47	108
ENSG00000026559	97	106	203
ENSG00000038532	77	116	193
ENSG00000049130	44	42	86
ENSG00000064995	64	70	134
ENSG00000057019	59	68	127
ENSG00000058091	55	72	127
ENSG00000054793	106	68	174
ENSG00000026103	58	47	105
ENSG00000061987	52	54	106
ENSG00000038295	50	29	79
ENSG00000039319	49	43	92
ENSG00000065060	85	63	148
ENSG00000041802	61	53	114
ENSG00000060642	55	62	117
ENSG00000035862	126	115	241
ENSG00000053900	69	91	160
ENSG00000064961	70	89	159
ENSG00000060566	100	101	201
ENSG00000048405	28	45	73
ENSG00000054967	105	113	218
ENSG00000059804	70	63	133
ENSG00000042088	32	69	101
ENSG00000043143	42	61	103
ENSG00000041982	62	57	119
ENSG00000052749	56	68	124
ENSG00000056998	45	64	109
ENSG00000050393	45	61	106
ENSG00000026297	84	75	159
ENSG00000048545	73	86	159
ENSG00000058668	116	70	186
ENSG00000030110	98	114	212
ENSG00000054116	113	161	274
ENSG00000025796	86	50	136
ENSG00000055950	65	105	170
ENSG00000027697	49	56	105
ENSG00000026652	47	33	80
ENSG00000037241	86	61	147
ENSG00000064989	23	26	49
ENSG00000058335	105	89	194
ENSG00000047936	46	33	79
ENSG00000061492	66	67	133
ENSG00000040531	101	85	186
ENSG00000047621	31	56	87
ENSG00000042813	25	35	60
ENSG00000052344	99	119	218
ENSG00000026508	55	57	112
ENSG00000057657	61	60	121
ENSG00000061273	83	80	163
ENSG00000064932	95	99	194
ENSG00000047597	41	50	91
ENSG00000046889	48	33	81
ENSG00000059377	57	67	124
ENSG00000051596	76	106	182
ENSG00000055609	56	64	120
ENSG00000061936	57	68	125
ENSG00000052795	58	52	110
ENSG00000056736	97	119	216
ENSG00000037637	66	75	141
ENSG00000049167	50	45	95
ENSG00000036054	46	44	90
ENSG00000054690	63	108	171
ENSG00000064651	49	72	121
ENSG00000057663	69	48	117
ENSG00000056972	64	69	133
ENSG00000039650	129	110	239
ENSG00000047849	69	67	136
ENSG00000050030	72	69	141
ENSG00000038358	93	81	174
ENSG00000054219	64	69	133
ENSG00000065054	98	181	279
ENSG00000037965	117	117	234
ENSG00000064545	78	91	169
ENSG00000063322	95	96	191
ENSG00000055917	52	54	106
ENSG00000034677	55	33	88
ENSG00000028116	25	36	61
ENSG00000058866	52	95	147
ENSG00000064692	54	38	92
ENSG00000058673	53	70	123
ENSG00000042781	39	47	86
ENSG00000042980	39	44	83
ENSG00000049247	51	67	118
ENSG00000057468	53	41	94
ENSG00000047410	42	40	82
ENSG00000055118	122	116	238
ENSG00000033030	55	65	120
ENSG00000028203	45	58	103
ENSG00000053770	33	72	105
ENSG00000047617	82	56	138
ENSG00000037757	81	117	198
ENSG00000061794	47	67	114
ENSG00000064012	48	52	100
ENSG00000033100	68	59	127
ENSG00000047457	45	43	88
ENSG00000049246	52	112	164
ENSG00000039068	82	76	158
ENSG00000029153	56	69	125
ENSG00000048544	54	50	104
ENSG00000055332	51	59	110
ENSG00000062725	61	53	114
ENSG00000049449	69	71	140
ENSG00000050344	91	121	212
ENSG00000042286	74	64	138
ENSG00000054523	70	66	136
ENSG00000034152	117	84	201
ENSG00000049245	29	60	89
ENSG00000048991	49	62	111
ENSG00000043093	59	62	121
ENSG00000059145	97	76	173
ENSG00000046653	52	77	129
ENSG00000063978	116	103	219
ENSG00000059573	59	71	130
ENSG00000035681	70	44	114
ENSG00000030066	65	54	119
ENSG00000047346	48	55	103
ENSG00000062282	65	45	110
ENSG00000029364	54	59	113
ENSG00000049860	39	50	89
ENSG00000061455	102	106	208
ENSG00000063015	71	104	175
ENSG00000036473	56	54	110
ENSG00000060718	29	41	70
ENSG00000033122	50	36	86
ENSG00000063169	81	78	159
ENSG00000056277	63	51	114
ENSG00000055813	85	75	160
ENSG00000065029	51	50	101
ENSG00000063601	71	53	124
ENSG00000048140	181	99	280
ENSG00000051341	62	46	108
ENSG00000064835	27	33	60
ENSG00000055044	68	74	142
ENSG00000035687	72	58	130
ENSG00000033867	59	53	112
ENSG00000047230	59	80	139
ENSG00000030582	67	87	154
ENSG00000034713	34	83	117
ENSG00000063515	128	77	205
ENSG00000047579	50	46	96
ENSG00000059122	76	72	148
ENSG00000044446	82	56	138
ENSG00000059378	50	55	105
ENSG00000057593	98	105	203
ENSG00000061938	88	79	167
ENSG00000053501	120	126	246
ENSG00000041353	53	66	119
ENSG00000057149	45	47	92
ENSG00000064655	72	33	105
ENSG00000062716	52	71	123
ENSG00000047249	52	37	89
ENSG00000063176	98	148	246
ENSG00000064687	130	131	261
ENSG00000052850	121	72	193
ENSG00000063177	75	85	160
ENSG00000054277	41	41	82
ENSG00000064547	79	110	189
ENSG00000026025	51	60	111
ENSG00000056586	48	37	85
ENSG00000064933	35	36	71
ENSG00000036257	42	79	121
ENSG00000059728	54	59	113
ENSG00000062524	63	81	144
ENSG00000056558	59	78	137
ENSG00000027001	93	57	150
ENSG00000050767	76	73	149
ENSG00000050438	82	95	177
ENSG00000064195	98	126	224
ENSG00000040731	30	42	72
ENSG00000058272	30	44	74
ENSG00000044524	37	56	93
ENSG00000064115	48	60	108
ENSG00000042062	80	71	151
ENSG00000049769	96	110	206
ENSG00000060971	114	100	214
ENSG00000054118	72	66	138
ENSG00000054803	76	59	135
ENSG00000029534	109	81	190
ENSG00000053524	84	69	153
ENSG00000054179	114	125	239
ENSG00000055483	86	66	152
ENSG00000039123	47	48	95
ENSG00000032742	51	93	144
ENSG00000061337	73	68	141
ENSG00000064703	64	56	120
ENSG00000025772	72	73	145
ENSG00000033178	35	45	80
ENSG00000033627	71	58	129
ENSG00000062598	64	63	127
ENSG00000060138	45	48	93
ENSG00000054965	83	46	129
ENSG00000054983	52	33	85
ENSG00000059691	35	45	80
ENSG00000048342	37	28	65
ENSG00000064763	73	74	147
ENSG00000040275	54	45	99
ENSG00000054654	45	41	86
ENSG00000062582	62	91	153
ENSG00000058804	39	48	87
ENSG00000032444	102	138	240
ENSG00000034510	68	76	144
ENSG00000035115	45	63	108
ENSG00000049656	99	112	211
ENSG00000028277	125	99	224
ENSG00000053371	103	110	213
ENSG00000025770	134	235	369
ENSG00000035720	32	39	71
ENSG00000033050	59	64	123
ENSG00000050730	37	43	80
ENSG00000065057	65	100	165
ENSG00000060749	69	92	161
ENSG00000057757	48	63	111
ENSG00000064489	121	84	205
ENSG00000031691	42	42	84
ENSG00000033011	83	119	202
ENSG00000066032	43	32	75
ENSG00000071909	49	62	111
ENSG00000070614	94	97	191
ENSG00000074603	59	66	125
ENSG00000065357	79	50	129
ENSG00000070985	124	185	309
ENSG00000074317	46	94	140
ENSG00000066336	84	82	166
ENSG00000074590	84	91	175
ENSG00000075213	27	36	63
ENSG00000073605	153	115	268
ENSG00000075142	56	33	89
ENSG00000071894	122	142	264
ENSG00000065665	65	81	146
ENSG00000067225	64	70	134
ENSG00000072110	85	82	167
ENSG00000070193	55	24	79
ENSG00000072163	61	57	118
ENSG00000071889	82	97	179
ENSG00000070808	108	119	227
ENSG00000066279	45	55	100
ENSG00000073050	76	100	176
ENSG00000070476	90	94	184
ENSG00000073008	64	87	151
ENSG00000065621	47	48	95
ENSG00000071794	56	60	116
ENSG00000069275	64	42	106
ENSG00000072840	134	109	243
ENSG00000067992	65	61	126
ENSG00000069020	46	56	102
ENSG00000066827	70	51	121
ENSG00000068366	53	31	84
ENSG00000072818	99	85	184
ENSG00000073969	61	58	119
ENSG00000075785	71	61	132
ENSG00000065526	69	84	153
ENSG00000074657	64	48	112
ENSG00000075223	34	22	56
ENSG00000065457	76	37	113
ENSG00000069869	50	70	120
ENSG00000075790	48	48	96
ENSG00000074771	32	44	76
ENSG00000067369	69	68	137
ENSG00000076003	58	55	113
ENSG00000071626	92	86	178
ENSG00000074416	65	52	117
ENSG00000068878	62	68	130
ENSG00000067113	62	57	119
ENSG00000065485	70	68	138
ENSG00000073849	81	65	146
ENSG00000074219	68	150	218
ENSG00000070371	83	62	145
ENSG00000072958	67	73	140
ENSG00000068784	50	43	93
ENSG00000075856	75	71	146
ENSG00000065320	76	100	176
ENSG00000072134	91	74	165
ENSG00000067141	50	60	110
ENSG00000070601	94	52	146
ENSG00000072849	31	55	86
ENSG00000071243	39	48	87
ENSG00000066136	43	55	98
ENSG00000069535	69	62	131
ENSG00000066455	42	57	99
ENSG00000068745	58	75	133
ENSG00000070540	69	70	139
ENSG00000067177	56	42	98
ENSG00000067066	82	117	199
ENSG00000071205	63	60	123
ENSG00000067082	93	60	153
ENSG00000074966	56	54	110
ENSG00000069998	101	89	190
ENSG00000070214	45	53	98
ENSG00000070759	68	90	158
ENSG00000066294	40	39	79
ENSG00000070018	64	72	136
ENSG00000072310	134	117	251
ENSG00000065559	70	54	124
ENSG00000071564	134	143	277
ENSG00000075461	115	82	197
ENSG00000065882	89	87	176
ENSG00000070423	142	86	228
ENSG00000065268	109	145	254
ENSG00000068394	47	76	123
ENSG00000070061	48	61	109
ENSG00000065243	33	64	97
ENSG00000075415	67	63	130
ENSG00000072422	60	55	115
ENSG00000074800	77	68	145
ENSG00000071073	98	62	160
ENSG00000067704	39	67	106
ENSG00000068489	52	62	114
ENSG00000068885	53	49	102
ENSG00000067606	153	142	295
ENSG00000065923	69	62	131
ENSG00000073861	107	94	201
ENSG00000069966	56	53	109
ENSG00000074855	113	110	223
ENSG00000069702	53	64	117
ENSG00000068654	33	50	83
ENSG00000072832	70	86	156
ENSG00000075407	73	52	125
ENSG00000075340	122	52	174
ENSG00000074755	62	73	135
ENSG00000070501	64	64	128
ENSG00000070413	98	136	234
ENSG00000066230	178	113	291
ENSG00000075884	65	55	120
ENSG00000072135	81	123	204
ENSG00000069248	51	73	124
ENSG00000072954	136	90	226
ENSG00000069812	154	162	316
ENSG00000069424	80	88	168
ENSG00000074071	130	159	289
ENSG00000066322	63	89	152
ENSG00000068781	54	55	109
ENSG00000069509	61	58	119
ENSG00000068078	147	144	291
ENSG00000071282	68	59	127
ENSG00000075914	52	52	104
ENSG00000067334	43	46	89
ENSG00000074054	56	70	126
ENSG00000065717	83	95	178
ENSG00000070388	97	121	218
ENSG00000075275	106	128	234
ENSG00000072080	52	35	87
ENSG00000066027	59	59	118
ENSG00000072042	46	72	118
ENSG00000073282	41	24	65
ENSG00000075651	48	29	77
ENSG00000070770	110	62	172
ENSG00000069943	49	42	91
ENSG00000065883	72	77	149
ENSG00000073146	79	80	159
ENSG00000074803	55	45	100
ENSG00000070526	48	54	102
ENSG00000070814	52	123	175
ENSG00000067445	43	26	69
ENSG00000066697	70	55	125
ENSG00000066422	65	65	130
ENSG00000067596	65	64	129
ENSG00000072864	40	67	107
ENSG00000073670	136	104	240
ENSG00000071242	83	66	149
ENSG00000066135	77	74	151
ENSG00000075426	100	106	206
ENSG00000072501	53	99	152
ENSG00000073614	50	38	88
ENSG00000066583	58	48	106
ENSG00000075391	73	54	127
ENSG00000074370	132	93	225
ENSG00000072518	91	66	157
ENSG00000073711	70	50	120
ENSG00000073910	37	61	98
ENSG00000072682	65	81	146
ENSG00000065371	61	72	133
ENSG00000073331	52	59	111
ENSG00000072506	70	56	126
ENSG00000065615	51	21	72
ENSG00000075290	53	45	98
ENSG00000065618	47	54	101
ENSG00000073067	108	105	213
ENSG00000070761	59	58	117
ENSG00000070444	86	111	197
ENSG00000071082	55	70	125
ENSG00000066739	48	74	122
ENSG00000065833	48	50	98
ENSG00000074276	99	104	203
ENSG00000073598	77	117	194
ENSG00000067842	130	109	239
ENSG00000067208	42	48	90
ENSG00000075886	84	85	169
ENSG00000072694	58	59	117
ENSG00000068383	123	102	225
ENSG00000070882	45	48	93
ENSG00000067955	89	100	189
ENSG00000072201	73	68	141
ENSG00000067715	33	50	83
ENSG00000067798	56	54	110
ENSG00000065978	60	61	121
ENSG00000066185	52	64	116
ENSG00000070190	77	45	122
ENSG00000069482	79	102	181
ENSG00000067900	52	57	109
ENSG00000068308	97	76	173
ENSG00000071553	83	80	163
ENSG00000071859	143	125	268
ENSG00000068305	75	87	162
ENSG00000071462	98	84	182
ENSG00000075234	102	93	195
ENSG00000067221	80	61	141
ENSG00000065154	76	75	151
ENSG00000071539	68	112	180
ENSG00000066923	142	67	209
ENSG00000075702	78	67	145
ENSG00000075035	52	63	115
ENSG00000074047	74	100	174
ENSG00000067840	125	107	232
ENSG00000067064	44	50	94
ENSG00000070718	58	90	148
ENSG00000074660	132	147	279
ENSG00000067533	63	54	117
ENSG00000065413	45	42	87
ENSG00000073169	150	175	325
ENSG00000075292	51	53	104
ENSG00000074964	132	60	192
ENSG00000065518	35	59	94
ENSG00000068831	115	100	215
ENSG00000070950	84	58	142
ENSG00000069345	61	68	129
ENSG00000075239	51	56	107
ENSG00000066654	70	44	114
ENSG00000076043	61	47	108
ENSG00000075624	80	70	150
ENSG00000068323	86	83	169
ENSG00000068028	131	132	263
ENSG00000070785	57	62	119
ENSG00000071051	102	56	158
ENSG00000070756	49	59	108
ENSG00000073754	41	43	84
ENSG00000065427	54	52	106
ENSG00000069011	133	128	261
ENSG00000075240	98	103	201
ENSG00000070182	70	78	148
ENSG00000065308	69	67	136
ENSG00000069696	100	76	176
ENSG00000071994	52	55	107
ENSG00000074621	62	66	128
ENSG00000075945	45	26	71
ENSG00000075826	64	82	146
ENSG00000074356	74	88	162
ENSG00000073417	111	65	176
ENSG00000068001	113	136	249
ENSG00000065534	49	48	97
ENSG00000075336	49	65	114
ENSG00000068079	81	71	152
ENSG00000072858	46	32	78
ENSG00000066926	65	85	150
ENSG00000075711	46	49	95
ENSG00000070669	50	62	112
ENSG00000075089	50	67	117
ENSG00000069849	53	54	107
ENSG00000073350	102	104	206
ENSG00000065989	75	69	144
ENSG00000067167	56	56	112
ENSG00000072364	59	65	124
ENSG00000072210	79	42	121
ENSG00000065970	50	56	106
ENSG00000068137	131	111	242
ENSG00000067182	101	74	175
ENSG00000072786	70	86	156
ENSG00000070748	100	80	180
ENSG00000072274	59	67	126
ENSG00000074527	37	43	80
ENSG00000070031	112	74	186
ENSG00000075218	100	105	205
ENSG00000068615	72	52	124
ENSG00000065548	43	41	84
ENSG00000074696	51	72	123
ENSG00000074410	76	84	160
ENSG00000075891	115	98	213
ENSG00000065809	62	61	123
ENSG00000073737	39	54	93
ENSG00000068400	69	63	132
ENSG00000072121	59	77	136
ENSG00000065491	77	58	135
ENSG00000071127	64	112	176
ENSG00000069329	62	76	138
ENSG00000074319	47	41	88
ENSG00000067829	140	124	264
ENSG00000068024	49	85	134
ENSG00000072133	54	25	79
ENSG00000070495	83	70	153
ENSG00000068903	58	57	115
ENSG00000070367	39	39	78
ENSG00000068912	36	54	90
ENSG00000070087	33	54	87
ENSG00000066382	29	42	71
ENSG00000070778	67	61	128
ENSG00000066933	44	41	85
ENSG00000070366	50	64	114
ENSG00000075413	72	89	161
ENSG00000068354	68	73	141
ENSG00000070081	71	58	129
ENSG00000065802	137	117	254
ENSG00000067646	47	41	88
ENSG00000065150	58	77	135
ENSG00000072736	110	118	228
ENSG00000072657	39	32	71
ENSG00000065183	26	57	83
ENSG00000067560	94	112	206
ENSG00000066735	161	110	271
ENSG00000073578	87	75	162
ENSG00000069399	98	154	252
ENSG00000073111	72	89	161
ENSG00000069122	38	87	125
ENSG00000075618	146	92	238
ENSG00000075539	63	39	102
ENSG00000074842	79	81	160
ENSG00000074211	118	133	251
ENSG00000065675	60	57	117
ENSG00000066379	46	31	77
ENSG00000075131	82	71	153
ENSG00000073150	176	174	350
ENSG00000071967	70	62	132
ENSG00000071203	53	85	138
ENSG00000068985	57	55	112
ENSG00000070047	119	117	236
ENSG00000071575	74	69	143
ENSG00000070269	39	55	94
ENSG00000074706	50	42	92
ENSG00000070729	70	112	182
ENSG00000075975	70	49	119
ENSG00000073464	85	59	144
ENSG00000069188	115	100	215
ENSG00000068796	63	41	104
ENSG00000073584	57	67	124
ENSG00000073792	82	107	189
ENSG00000069431	48	31	79
ENSG00000070159	71	81	152
ENSG00000067365	75	61	136
ENSG00000073712	38	52	90
ENSG00000075043	114	159	273
ENSG00000075303	48	41	89
ENSG00000072401	38	61	99
ENSG00000065911	75	59	134
ENSG00000066427	58	74	132
ENSG00000072415	61	46	107
ENSG00000070831	97	54	151
ENSG00000071246	64	75	139
ENSG00000068120	71	89	160
ENSG00000066468	77	53	130
ENSG00000075568	74	52	126
ENSG00000074201	66	60	126
ENSG00000075643	102	113	215
ENSG00000065609	36	31	67
ENSG00000073734	43	60	103
ENSG00000066557	55	40	95
ENSG00000072062	84	114	198
ENSG00000073921	57	29	86
ENSG00000073803	49	35	84
ENSG00000072778	66	175	241
ENSG00000067057	83	84	167
ENSG00000070731	79	60	139
ENSG00000073536	75	57	132
ENSG00000070010	65	81	146
ENSG00000067836	96	93	189
ENSG00000072315	69	83	152
ENSG00000074181	106	74	180
ENSG00000066056	69	92	161
ENSG00000069956	46	64	110
ENSG00000071677	64	79	143
ENSG00000068438	72	91	163
ENSG00000071537	45	55	100
ENSG00000071991	29	29	58
ENSG00000074266	53	35	88
ENSG00000072041	35	22	57
ENSG00000071054	53	63	116
ENSG00000070610	114	105	219
ENSG00000075420	65	34	99
ENSG00000067048	45	51	96
ENSG00000073756	30	38	68
ENSG00000066651	47	40	87
ENSG00000075388	127	91	218
ENSG00000069206	53	18	71
ENSG00000069974	47	49	96
ENSG00000066405	32	35	67
ENSG00000066777	48	53	101
ENSG00000069667	60	56	116
ENSG00000072756	66	55	121
ENSG00000070961	52	63	115
ENSG00000074582	67	65	132
ENSG00000066117	94	142	236
ENSG00000074695	48	62	110
ENSG00000068650	104	92	196
ENSG00000065325	65	70	135
ENSG00000068097	63	63	126
ENSG00000065328	53	64	117
ENSG00000072071	133	157	290
ENSG00000066629	121	151	272
ENSG00000065600	68	73	141
ENSG00000076053	36	45	81
ENSG00000076067	70	43	113
ENSG00000071189	47	34	81
ENSG00000069764	69	67	136
ENSG00000068971	123	142	265
ENSG00000066813	44	38	82
ENSG00000072609	60	63	123
ENSG00000066248	110	62	172
ENSG00000066044	60	67	127
ENSG00000072182	163	189	352
ENSG00000068976	103	83	186
ENSG00000069493	53	37	90
ENSG00000065361	102	75	177
ENSG00000068697	59	68	127
ENSG00000073060	90	82	172
ENSG00000072803	53	67	120
ENSG00000072571	46	54	100
ENSG00000072195	65	93	158
ENSG00000066084	56	58	114
ENSG00000075399	105	144	249
ENSG00000075073	81	104	185
ENSG00000071655	99	87	186
ENSG00000066855	53	58	111
ENSG00000068724	70	91	161
ENSG00000075429	74	99	173
ENSG00000074935	32	39	71
ENSG00000070886	96	106	202
ENSG00000067191	93	82	175
ENSG00000070915	97	116	213
ENSG00000075151	76	40	116
ENSG00000075673	74	91	165
ENSG00000069018	34	36	70
ENSG00000072952	61	67	128
ENSG00000070404	126	129	255
ENSG00000065613	68	52	120
ENSG00000070019	42	71	113
ENSG00000075188	29	49	78
ENSG00000067248	30	58	88
ENSG00000079459	76	42	118
ENSG00000083782	52	26	78
ENSG00000080224	36	62	98
ENSG00000087995	52	65	117
ENSG00000081853	34	27	61
ENSG00000086967	119	155	274
ENSG00000085382	46	55	101
ENSG00000085719	44	57	101
ENSG00000077935	71	64	135
ENSG00000079263	40	54	94
ENSG00000087274	63	73	136
ENSG00000083444	87	70	157
ENSG00000076984	101	86	187
ENSG00000080493	50	52	102
ENSG00000083828	62	62	124
ENSG00000085415	48	63	111
ENSG00000087152	71	97	168
ENSG00000078246	80	76	156
ENSG00000087263	44	45	89
ENSG00000079257	43	48	91
ENSG00000078142	63	33	96
ENSG00000085662	74	48	122
ENSG00000088320	171	149	320
ENSG00000088451	61	70	131
ENSG00000085276	66	101	167
ENSG00000081913	64	74	138
ENSG00000087191	52	89	141
ENSG00000085231	42	49	91
ENSG00000087111	106	109	215
ENSG00000082068	70	50	120
ENSG00000086544	93	144	237
ENSG00000088448	55	119	174
ENSG00000086758	62	46	108
ENSG00000078140	69	74	143
ENSG00000077984	43	50	93
ENSG00000081059	104	113	217
ENSG00000087245	57	49	106
ENSG00000087116	121	103	224
ENSG00000077458	49	49	98
ENSG00000077232	37	60	97
ENSG00000088543	102	132	234
ENSG00000076864	103	117	220
ENSG00000081148	25	26	51
ENSG00000079150	59	91	150
ENSG00000080007	61	56	117
ENSG00000082516	41	71	112
ENSG00000076944	105	153	258
ENSG00000080618	39	37	76
ENSG00000079841	57	33	90
ENSG00000086288	39	26	65
ENSG00000084234	45	53	98
ENSG00000077080	70	85	155
ENSG00000088356	88	99	187
ENSG00000081923	67	66	133
ENSG00000081842	42	43	85
ENSG00000080561	38	59	97
ENSG00000081818	28	28	56
ENSG00000083807	157	124	281
ENSG00000082175	40	34	74
ENSG00000086619	60	62	122
ENSG00000082701	61	67	128
ENSG00000076716	93	89	182
ENSG00000083937	44	60	104
ENSG00000081052	61	59	120
ENSG00000080371	55	54	109
ENSG00000077721	54	42	96
ENSG00000084754	62	50	112
ENSG00000088205	39	49	88
ENSG00000087074	100	95	195
ENSG00000087299	69	61	130
ENSG00000078269	96	111	207
ENSG00000082898	54	68	122
ENSG00000087085	85	90	175
ENSG00000078114	75	60	135
ENSG00000084090	78	75	153
ENSG00000077514	64	67	131
ENSG00000087365	113	141	254
ENSG00000086159	139	137	276
ENSG00000081026	54	69	123
ENSG00000087088	74	66	140
ENSG00000084674	73	79	152
ENSG00000076201	66	110	176
ENSG00000076242	39	31	70
ENSG00000081665	62	58	120
ENSG00000085788	48	48	96
ENSG00000078237	79	60	139
ENSG00000078687	87	68	155
ENSG00000083312	33	29	62
ENSG00000081138	36	46	82
ENSG00000078081	65	70	135
ENSG00000080298	59	65	124
ENSG00000086548	67	81	148
ENSG00000082438	44	35	79
ENSG00000081870	101	133	234
ENSG00000088766	63	55	118
ENSG00000088782	39	33	72
ENSG00000077147	41	41	82
ENSG00000083814	52	42	94
ENSG00000084092	58	69	127
ENSG00000077454	113	113	226
ENSG00000083457	75	79	154
ENSG00000080572	58	50	108
ENSG00000081320	41	46	87
ENSG00000084731	75	54	129
ENSG00000085449	54	49	103
ENSG00000076826	74	74	148
ENSG00000078328	84	91	175
ENSG00000080910	50	59	109
ENSG00000078124	64	52	116
ENSG00000077549	83	77	160
ENSG00000079308	93	87	180
ENSG00000078401	89	65	154
ENSG00000087510	147	105	252
ENSG00000083097	51	45	96
ENSG00000077279	37	29	66
ENSG00000079557	45	51	96
ENSG00000083642	62	51	113
ENSG00000080986	45	64	109
ENSG00000087269	86	59	145
ENSG00000086062	81	83	164
ENSG00000088726	46	84	130
ENSG00000087586	46	52	98
ENSG00000084693	80	120	200
ENSG00000084453	46	44	90
ENSG00000079482	73	52	125
ENSG00000085117	94	75	169
ENSG00000078674	43	37	80
ENSG00000087237	101	78	179
ENSG00000088727	51	70	121
ENSG00000085760	59	51	110
ENSG00000087301	53	64	117
ENSG00000084093	86	59	145
ENSG00000080573	125	96	221
ENSG00000085644	71	61	132
ENSG00000080815	102	50	152
ENSG00000085982	42	26	68
ENSG00000085741	112	110	222
ENSG00000087086	137	186	323
ENSG00000085998	88	86	174
ENSG00000086189	48	59	107
ENSG00000076344	126	163	289
ENSG00000084623	73	61	134
ENSG00000080839	72	73	145
ENSG00000085274	47	75	122
ENSG00000082805	53	62	115
ENSG00000077157	64	43	107
ENSG00000087884	80	75	155
ENSG00000082146	35	35	70
ENSG00000079819	69	52	121
ENSG00000082014	82	101	183
ENSG00000077782	93	94	187
ENSG00000076604	111	113	224
ENSG00000085433	70	77	147
ENSG00000088298	59	64	123
ENSG00000083067	68	49	117
ENSG00000087495	99	108	207
ENSG00000088280	104	52	156
ENSG00000081177	45	58	103
ENSG00000079277	102	104	206
ENSG00000081154	47	52	99
ENSG00000087502	75	65	140
ENSG00000081386	45	38	83
ENSG00000087087	87	99	186
ENSG00000076706	61	94	155
ENSG00000082515	82	50	132
ENSG00000079101	39	63	102
ENSG00000083817	72	86	158
ENSG00000083454	95	83	178
ENSG00000079246	72	52	124
ENSG00000081014	67	64	131
ENSG00000088386	69	65	134
ENSG00000086200	65	66	131
ENSG00000077348	68	102	170
ENSG00000080608	43	35	78
ENSG00000077312	104	82	186
ENSG00000088053	62	77	139
ENSG00000083750	76	64	140
ENSG00000077097	33	64	97
ENSG00000080345	73	44	117
ENSG00000081791	68	80	148
ENSG00000081985	47	24	71
ENSG00000084734	118	121	239
ENSG00000079332	62	62	124
ENSG00000088387	73	90	163
ENSG00000078699	63	70	133
ENSG00000076356	81	83	164
ENSG00000085831	85	76	161
ENSG00000086991	31	33	64
ENSG00000084636	116	81	197
ENSG00000077463	91	137	228
ENSG00000088682	70	70	140
ENSG00000085563	23	39	62
ENSG00000083896	39	50	89
ENSG00000077616	49	39	88
ENSG00000085465	54	43	97
ENSG00000076351	67	67	134
ENSG00000078747	65	76	141
ENSG00000087077	106	114	220
ENSG00000086712	72	78	150
ENSG00000087258	76	78	154
ENSG00000084774	63	57	120
ENSG00000079785	63	71	134
ENSG00000078304	150	57	207
ENSG00000076770	37	47	84
ENSG00000078967	58	53	111
ENSG00000085871	68	59	127
ENSG00000084676	90	44	134
ENSG00000087470	56	78	134
ENSG00000085491	40	41	81
ENSG00000079950	53	42	95
ENSG00000085063	51	60	111
ENSG00000077264	42	37	79
ENSG00000086848	52	33	85
ENSG00000081181	57	52	109
ENSG00000080511	114	145	259
ENSG00000081721	48	64	112
ENSG00000085365	66	61	127
ENSG00000087494	99	71	170
ENSG00000083123	37	58	95
ENSG00000080824	54	85	139
ENSG00000087128	29	24	53
ENSG00000076650	81	60	141
ENSG00000082458	67	56	123
ENSG00000077420	39	80	119
ENSG00000084710	101	78	179
ENSG00000079432	60	88	148
ENSG00000081377	51	62	113
ENSG00000087076	141	91	232
ENSG00000080189	61	83	144
ENSG00000082074	38	46	84
ENSG00000077380	37	47	84
ENSG00000087338	52	47	99
ENSG00000082512	57	48	105
ENSG00000076513	73	64	137
ENSG00000079112	63	48	111
ENSG00000085733	73	77	150
ENSG00000085999	116	130	246
ENSG00000076662	86	81	167
ENSG00000085978	72	112	184
ENSG00000081248	118	131	249
ENSG00000087250	71	70	141
ENSG00000082497	75	48	123
ENSG00000086504	149	132	281
ENSG00000081760	60	49	109
ENSG00000084112	92	109	201
ENSG00000083635	67	45	112
ENSG00000079134	47	70	117
ENSG00000087842	30	50	80
ENSG00000079335	45	42	87
ENSG00000078589	39	36	75
ENSG00000076382	76	68	144
ENSG00000078549	123	94	217
ENSG00000079739	52	52	104
ENSG00000083535	43	48	91
ENSG00000083290	60	74	134
ENSG00000085224	49	45	94
ENSG00000083168	61	72	133
ENSG00000084110	72	51	123
ENSG00000077498	29	50	79
ENSG00000081019	35	51	86
ENSG00000078295	109	103	212
ENSG00000078808	142	129	271
ENSG00000078070	84	75	159
ENSG00000080819	46	83	129
ENSG00000080546	62	72	134
ENSG00000083544	45	44	89
ENSG00000087157	79	77	156
ENSG00000079435	59	49	108
ENSG00000082556	66	71	137
ENSG00000078369	135	107	242
ENSG00000076555	72	44	116
ENSG00000079156	85	59	144
ENSG00000084073	53	55	108
ENSG00000081800	46	29	75
ENSG00000088305	88	95	183
ENSG00000084444	67	42	109
ENSG00000082397	63	40	103
ENSG00000077254	57	57	114
ENSG00000083099	52	72	124
ENSG00000076641	42	66	108
ENSG00000086475	85	102	187
ENSG00000086205	43	45	88
ENSG00000088256	87	95	182
ENSG00000078579	24	42	66
ENSG00000088538	98	51	149
ENSG00000086730	86	62	148
ENSG00000084463	44	30	74
ENSG00000080031	98	74	172
ENSG00000082126	43	42	85
ENSG00000082781	55	63	118
ENSG00000082684	59	53	112
ENSG00000086065	61	88	149
ENSG00000078053	66	63	129
ENSG00000080845	78	97	175
ENSG00000078177	70	75	145
ENSG00000079691	56	56	112
ENSG00000078061	61	69	130
ENSG00000087303	78	59	137
ENSG00000087008	62	86	148
ENSG00000076258	61	73	134
ENSG00000080293	78	53	131
ENSG00000079616	63	89	152
ENSG00000081692	67	154	221
ENSG00000080166	54	38	92
ENSG00000078487	110	147	257
ENSG00000086696	60	70	130
ENSG00000082196	60	59	119
ENSG00000082212	53	62	115
ENSG00000085514	80	68	148
ENSG00000078018	62	48	110
ENSG00000088035	56	60	116
ENSG00000077009	93	107	200
ENSG00000078804	121	78	199
ENSG00000080200	52	46	98
ENSG00000078098	26	48	74
ENSG00000077943	49	78	127
ENSG00000083520	43	35	78
ENSG00000088038	81	151	232
ENSG00000079385	74	80	154
ENSG00000080822	41	40	81
ENSG00000076554	79	80	159
ENSG00000085721	80	60	140
ENSG00000081051	54	36	90
ENSG00000078618	48	53	101
ENSG00000087448	69	71	140
ENSG00000079931	58	66	124
ENSG00000084652	73	66	139
ENSG00000085377	40	38	78
ENSG00000080823	67	65	132
ENSG00000086015	58	53	111
ENSG00000084764	89	54	143
ENSG00000085840	58	40	98
ENSG00000081277	63	66	129
ENSG00000085185	128	107	235
ENSG00000077800	85	109	194
ENSG00000088179	46	48	94
ENSG00000087460	58	80	138
ENSG00000085265	55	75	130
ENSG00000077152	39	51	90
ENSG00000083799	55	80	135
ENSG00000082213	41	93	134
ENSG00000081479	75	81	156
ENSG00000078814	51	102	153
ENSG00000088247	80	129	209
ENSG00000082293	35	25	60
ENSG00000077274	56	50	106
ENSG00000084628	78	84	162
ENSG00000086232	66	60	126
ENSG00000076248	89	88	177
ENSG00000086289	66	84	150
ENSG00000077684	51	59	110
ENSG00000076108	75	54	129
ENSG00000087053	36	48	84
ENSG00000077942	68	79	147
ENSG00000076928	171	134	305
ENSG00000079387	56	61	117
ENSG00000078043	54	40	94
ENSG00000081087	155	108	263
ENSG00000083844	57	61	118
ENSG00000081189	21	32	53
ENSG00000087095	64	53	117
ENSG00000086506	101	132	233
ENSG00000082258	42	45	87
ENSG00000077713	58	61	119
ENSG00000082153	45	46	91
ENSG00000086666	62	65	127
ENSG00000080802	51	78	129
ENSG00000079462	93	80	173
ENSG00000087302	37	54	91
ENSG00000083093	60	44	104
ENSG00000086598	84	64	148
ENSG00000088756	64	55	119
ENSG00000081307	30	67	97
ENSG00000084733	83	63	146
ENSG00000079999	72	61	133
ENSG00000077150	60	67	127
ENSG00000086300	53	72	125
ENSG00000078668	53	67	120
ENSG00000077044	76	118	194
ENSG00000086061	57	64	121
ENSG00000081237	46	37	83
ENSG00000081041	51	57	108
ENSG00000083838	101	103	204
ENSG00000078596	36	40	76
ENSG00000078403	51	48	99
ENSG00000079393	70	102	172
ENSG00000080644	71	84	155
ENSG00000082996	49	41	90
ENSG00000083307	41	47	88
ENSG00000079313	117	160	277
ENSG00000083857	61	56	117
ENSG00000087903	76	74	150
ENSG00000078795	32	25	57
ENSG00000088002	83	95	178
ENSG00000082482	41	39	80
ENSG00000084072	124	123	247
ENSG00000078900	104	117	221
ENSG00000086717	73	81	154
ENSG00000083223	67	56	123
ENSG00000086102	100	104	204
ENSG00000082641	83	70	153
ENSG00000077327	69	69	138
ENSG00000080503	34	62	96
ENSG00000077063	50	34	84
ENSG00000082269	31	39	70
ENSG00000078898	120	80	200
ENSG00000085511	61	47	108
ENSG00000087589	64	51	115
ENSG00000076924	139	144	283
ENSG00000085872	72	77	149
ENSG00000080854	87	72	159
ENSG00000080709	65	56	121
ENSG00000087266	158	169	327
ENSG00000087253	63	92	155
ENSG00000077585	107	59	166
ENSG00000083845	116	110	226
ENSG00000083812	69	63	132
ENSG00000077238	73	70	143
ENSG00000078725	63	70	133
ENSG00000077235	58	85	143
ENSG00000085552	107	62	169
ENSG00000083720	41	40	81
ENSG00000085832	66	46	112
ENSG00000087206	83	59	142
ENSG00000088367	50	69	119
ENSG00000088325	69	69	138
ENSG00000086570	95	74	169
ENSG00000079337	99	132	231
ENSG00000079102	39	36	75
ENSG00000079689	27	41	68
ENSG00000086589	40	59	99
ENSG00000086827	54	50	104
ENSG00000080603	81	68	149
ENSG00000079974	43	108	151
ENSG00000077092	35	37	72
ENSG00000084207	77	71	148
ENSG00000076321	46	55	101
ENSG00000084070	39	75	114
ENSG00000078902	64	56	120
ENSG00000081803	40	46	86
ENSG00000077522	58	45	103
ENSG00000078399	97	80	177
ENSG00000079805	90	66	156
ENSG00000079215	57	53	110
ENSG00000076685	62	57	119
ENSG00000099715	41	51	92
ENSG00000100298	90	87	177
ENSG00000100280	77	89	166
ENSG00000100242	104	69	173
ENSG00000100201	65	57	122
ENSG00000100218	97	76	173
ENSG00000099795	62	76	138
ENSG00000100146	79	102	181
ENSG00000100014	75	54	129
ENSG00000091137	36	45	81
ENSG00000089199	42	62	104
ENSG00000099338	87	56	143
ENSG00000089505	43	43	86
ENSG00000100206	43	81	124
ENSG00000095203	76	37	113
ENSG00000099958	80	151	231
ENSG00000090659	64	62	126
ENSG00000100336	59	70	129
ENSG00000097046	43	54	97
ENSG00000095464	53	53	106
ENSG00000100207	151	137	288
ENSG00000089356	87	142	229
ENSG00000088833	71	91	162
ENSG00000091136	67	74	141
ENSG00000091704	101	95	196
ENSG00000095713	81	82	163
ENSG00000100147	80	82	162
ENSG00000089597	95	80	175
ENSG00000096401	70	50	120
ENSG00000092377	79	64	143
ENSG00000099250	56	83	139
ENSG00000089351	93	57	150
ENSG00000089091	64	56	120
ENSG00000100225	60	75	135
ENSG00000092295	95	131	226
ENSG00000090861	72	60	132
ENSG00000091640	103	117	220
ENSG00000100376	76	86	162
ENSG00000100228	62	85	147
ENSG00000091542	90	87	177
ENSG00000095906	105	173	278
ENSG00000092094	87	78	165
ENSG00000092201	69	68	137
ENSG00000100024	48	54	102
ENSG00000099866	122	112	234
ENSG00000100030	51	85	136
ENSG00000099840	101	106	207
ENSG00000089050	75	62	137
ENSG00000092850	66	67	133
ENSG00000100100	46	59	105
ENSG00000100239	98	61	159
ENSG00000096093	67	58	125
ENSG00000096060	113	116	229
ENSG00000099960	75	67	142
ENSG00000096395	58	102	160
ENSG00000099399	69	59	128
ENSG00000091039	55	29	84
ENSG00000100162	86	104	190
ENSG00000095787	64	46	110
ENSG00000100354	74	61	135
ENSG00000100253	140	164	304
ENSG00000100266	70	73	143
ENSG00000090097	99	114	213
ENSG00000100095	69	65	134
ENSG00000100346	115	86	201
ENSG00000092067	76	91	167
ENSG00000100360	94	77	171
ENSG00000100393	99	92	191
ENSG00000100294	60	80	140
ENSG00000100079	92	72	164
ENSG00000090889	76	67	143
ENSG00000088808	123	104	227
ENSG00000089902	126	116	242
ENSG00000099977	86	105	191
ENSG00000100341	105	115	220
ENSG00000099954	62	64	126
ENSG00000090565	83	95	178
ENSG00000099889	113	131	244
ENSG00000100302	125	97	222
ENSG00000091409	56	57	113
ENSG00000089157	63	71	134
ENSG00000092929	117	161	278
ENSG00000095574	75	69	144
ENSG00000095585	50	53	103
ENSG00000089163	79	50	129
ENSG00000099617	239	140	379
ENSG00000099814	86	159	245
ENSG00000099204	73	58	131
ENSG00000094631	37	93	130
ENSG00000096996	82	115	197
ENSG00000095397	76	62	138
ENSG00000100347	84	97	181
ENSG00000096654	43	45	88
ENSG00000090971	112	159	271
ENSG00000096968	48	45	93
ENSG00000088992	66	94	160
ENSG00000092098	87	102	189
ENSG00000092607	94	80	174
ENSG00000100249	65	68	133
ENSG00000100028	75	127	202
ENSG00000099385	76	111	187
ENSG00000100387	80	84	164
ENSG00000095777	54	63	117
ENSG00000089818	32	46	78
ENSG00000090621	74	65	139
ENSG00000088826	67	48	115
ENSG00000089250	67	86	153
ENSG00000100413	68	59	127
ENSG00000092978	57	58	115
ENSG00000100109	50	62	112
ENSG00000095321	61	98	159
ENSG00000095970	55	62	117
ENSG00000091436	40	53	93
ENSG00000099849	187	126	313
ENSG00000100300	98	76	174
ENSG00000088827	93	69	162
ENSG00000100154	80	60	140
ENSG00000099937	69	57	126
ENSG00000093072	83	81	164
ENSG00000095383	80	57	137
ENSG00000089335	62	59	121
ENSG00000100053	68	64	132
ENSG00000091181	66	76	142
ENSG00000100362	85	105	190
ENSG00000090273	65	75	140
ENSG00000095932	115	121	236
ENSG00000094916	42	47	89
ENSG00000096150	84	99	183
ENSG00000094755	87	79	166
ENSG00000100351	50	50	100
ENSG00000088882	116	79	195
ENSG00000100083	72	94	166
ENSG00000100065	112	94	206
ENSG00000090661	92	71	163
ENSG00000100027	120	70	190
ENSG00000091947	81	73	154
ENSG00000090402	21	19	40
ENSG00000100385	123	96	219
ENSG00000091664	32	41	73
ENSG00000100403	68	94	162
ENSG00000092345	37	34	71
ENSG00000092096	75	70	145
ENSG00000091157	47	56	103
ENSG00000099381	86	113	199
ENSG00000089094	81	67	148
ENSG00000090447	90	95	185
ENSG00000100412	126	129	255
ENSG00000099864	135	107	242
ENSG00000091073	52	106	158
ENSG00000089280	78	76	154
ENSG00000095209	32	52	84
ENSG00000090061	69	70	139
ENSG00000096746	49	53	102
ENSG00000099625	169	101	270
ENSG00000090006	142	110	252
ENSG00000100138	70	71	141
ENSG00000092969	37	41	78
ENSG00000099999	99	117	216
ENSG00000090487	58	53	111
ENSG00000094841	23	55	78
ENSG00000100410	51	67	118
ENSG00000092931	45	39	84
ENSG00000090975	67	68	135
ENSG00000099341	54	65	119
ENSG00000092068	49	58	107
ENSG00000091986	41	45	86
ENSG00000088986	86	70	156
ENSG00000100320	68	74	142
ENSG00000099804	111	124	235
ENSG00000092621	69	85	154
ENSG00000100097	108	139	247
ENSG00000100345	73	72	145
ENSG00000093217	69	52	121
ENSG00000100312	94	93	187
ENSG00000091879	46	47	93
ENSG00000100129	69	79	148
ENSG00000100348	58	99	157
ENSG00000090539	136	117	253
ENSG00000095380	65	69	134
ENSG00000092199	70	65	135
ENSG00000089225	83	95	178
ENSG00000099984	100	104	204
ENSG00000095002	69	69	138
ENSG00000100422	132	145	277
ENSG00000096433	83	59	142
ENSG00000089123	71	41	112
ENSG00000090615	52	74	126
ENSG00000095587	51	36	87
ENSG00000092445	62	66	128
ENSG00000099992	81	85	166
ENSG00000096092	64	52	116
ENSG00000089169	62	61	123
ENSG00000100151	81	92	173
ENSG00000095139	47	59	106
ENSG00000095917	147	113	260
ENSG00000089289	70	49	119
ENSG00000100156	158	133	291
ENSG00000094914	127	149	276
ENSG00000100227	102	115	217
ENSG00000090376	81	42	123
ENSG00000089486	57	62	119
ENSG00000099821	81	99	180
ENSG00000099783	63	54	117
ENSG00000100319	66	79	145
ENSG00000099282	79	87	166
ENSG00000099377	141	112	253
ENSG00000090266	92	63	155
ENSG00000100226	83	87	170
ENSG00000089006	44	53	97
ENSG00000100399	93	80	173
ENSG00000092148	69	47	116
ENSG00000100122	105	97	202
ENSG00000099721	50	64	114
ENSG00000092208	44	57	101
ENSG00000100221	90	78	168
ENSG00000099624	137	165	302
ENSG00000089154	76	80	156
ENSG00000089177	54	78	132
ENSG00000089053	51	60	111
ENSG00000100335	73	98	171
ENSG00000099337	88	103	191
ENSG00000092853	69	58	127
ENSG00000100033	69	79	148
ENSG00000088832	65	64	129
ENSG00000099957	58	54	112
ENSG00000099974	98	94	192
[truncated: 21,218 more rows]
