# Supplementary material for: Long G4-rich enhancers target promoters via a G4 DNA-based mechanism
Source: Nucleic Acids Res. 2024 Dec 10;53(2):gkae1180. doi: 10.1093/nar/gkae1180 (PMC11754661; doi:10.1093/nar/gkae1180)
Supplement: gkae1180_Supplemental_Files [file gkae1180_supplemental_files.zip › Supplemental Table 3. Chr5LG4 SNPs perturbing EXOC3 expression.xlsx]

## Sheet: 7840 CF pt GWAS
Supplemental Table 2. Chr5LG4 SNPs perturbing EXOC3 expression
SNPs associated with perturbed CEP72 and/or EXOC3 expressions.
chr	pos	ref	alt	freq	n.obs	Est	Est.SE	z	p	dbSNP
5	554096	C	T	0.171527	7818	-0.113791	0.0179105	-6.18257	6.3067e-10	rs72704802
5	555121	A	G	0.177566	7814	-0.107592	0.0176142	-5.98536	2.15912e-09	rs4527146
5	555449	A	C	0.173638	7818	-0.108566	0.0178333	-5.88628	3.94984e-09	rs12522303
5	556306	C	T	0.173894	7818	-0.107908	0.0178052	-5.86155	4.58558e-09	rs12521988
https://www.atsjournals.org/doi/epdf/10.1164/rccm.202209-1653OC?role=tab

## Sheet: rs72704802
GTEx eQTL	https://www.gtexportal.org/home/snp/rs72704802
Gencode Id	Gene Symbol	Variant Id	SNP Id	P-Value	NES	Tissue
ENSG00000112877.7	CEP72	chr5_554096_C_T_b38	rs72704802	2.7e-24	-0.6	Testis
ENSG00000112877.7	CEP72	chr5_554096_C_T_b38	rs72704802	4e-16	-0.43	Nerve - Tibial
ENSG00000112877.7	CEP72	chr5_554096_C_T_b38	rs72704802	5.2e-15	-0.35	Thyroid
ENSG00000112877.7	CEP72	chr5_554096_C_T_b38	rs72704802	2e-12	-0.41	Adipose - Subcutaneous
ENSG00000112877.7	CEP72	chr5_554096_C_T_b38	rs72704802	7.6e-12	-0.31	Breast - Mammary Tissue
ENSG00000112877.7	CEP72	chr5_554096_C_T_b38	rs72704802	1.2e-10	-0.37	Esophagus - Muscularis
ENSG00000112877.7	CEP72	chr5_554096_C_T_b38	rs72704802	1.3e-10	-0.37	Adipose - Visceral (Omentum)
ENSG00000112877.7	CEP72	chr5_554096_C_T_b38	rs72704802	1.2e-09	-0.32	Artery - Tibial
ENSG00000112877.7	CEP72	chr5_554096_C_T_b38	rs72704802	3.3e-09	-0.49	Prostate
ENSG00000112877.7	CEP72	chr5_554096_C_T_b38	rs72704802	2.3e-08	-0.41	Esophagus - Gastroesophageal Junction
ENSG00000112877.7	CEP72	chr5_554096_C_T_b38	rs72704802	1.8e-07	-0.4	Colon - Sigmoid
ENSG00000112877.7	CEP72	chr5_554096_C_T_b38	rs72704802	3.5e-07	-0.41	Artery - Aorta
ENSG00000112877.7	CEP72	chr5_554096_C_T_b38	rs72704802	1.1e-06	-0.26	Lung
ENSG00000112877.7	CEP72	chr5_554096_C_T_b38	rs72704802	4e-06	-0.3	Heart - Atrial Appendage
ENSG00000112877.7	CEP72	chr5_554096_C_T_b38	rs72704802	6.7e-06	-0.24	Skin - Not Sun Exposed (Suprapubic)
ENSG00000112877.7	CEP72	chr5_554096_C_T_b38	rs72704802	3.4e-05	-0.41	Adrenal Gland
ENSG00000112877.7	CEP72	chr5_554096_C_T_b38	rs72704802	5.8e-05	-0.32	Pancreas
ENSG00000180104.15	EXOC3	chr5_554096_C_T_b38	rs72704802	1.4e-10	-0.25	Thyroid
ENSG00000180104.15	EXOC3	chr5_554096_C_T_b38	rs72704802	7.4e-07	-0.14	Whole Blood
ENSG00000180104.15	EXOC3	chr5_554096_C_T_b38	rs72704802	8e-07	-0.3	Spleen
ENSG00000180104.15	EXOC3	chr5_554096_C_T_b38	rs72704802	5e-06	-0.2	Lung
ENSG00000180104.15	EXOC3	chr5_554096_C_T_b38	rs72704802	5.5e-06	-0.22	Esophagus - Muscularis
ENSG00000180104.15	EXOC3	chr5_554096_C_T_b38	rs72704802	8.4e-06	-0.23	Esophagus - Gastroesophageal Junction
ENSG00000180104.15	EXOC3	chr5_554096_C_T_b38	rs72704802	2.1e-05	-0.19	Pancreas
ENSG00000180104.15	EXOC3	chr5_554096_C_T_b38	rs72704802	6.1e-05	-0.17	Esophagus - Mucosa
ENSG00000066230.10	SLC9A3	chr5_554096_C_T_b38	rs72704802	8.4e-25	0.53	Skin - Sun Exposed (Lower leg)
ENSG00000066230.10	SLC9A3	chr5_554096_C_T_b38	rs72704802	1.1e-16	0.45	Esophagus - Mucosa
ENSG00000066230.10	SLC9A3	chr5_554096_C_T_b38	rs72704802	4.1e-15	0.42	Skin - Not Sun Exposed (Suprapubic)
ENSG00000066230.10	SLC9A3	chr5_554096_C_T_b38	rs72704802	5.6e-15	0.51	Cells - Cultured fibroblasts
ENSG00000066230.10	SLC9A3	chr5_554096_C_T_b38	rs72704802	4.4e-13	0.44	Muscle - Skeletal
ENSG00000066230.10	SLC9A3	chr5_554096_C_T_b38	rs72704802	1.4e-12	0.4	Thyroid
ENSG00000066230.10	SLC9A3	chr5_554096_C_T_b38	rs72704802	1.5e-10	0.71	Adrenal Gland
ENSG00000066230.10	SLC9A3	chr5_554096_C_T_b38	rs72704802	3.4e-10	0.55	Heart - Left Ventricle
ENSG00000066230.10	SLC9A3	chr5_554096_C_T_b38	rs72704802	1.8e-09	0.4	Artery - Tibial
ENSG00000066230.10	SLC9A3	chr5_554096_C_T_b38	rs72704802	5.2e-09	0.4	Esophagus - Muscularis
ENSG00000066230.10	SLC9A3	chr5_554096_C_T_b38	rs72704802	5.4e-09	0.38	Lung
ENSG00000066230.10	SLC9A3	chr5_554096_C_T_b38	rs72704802	6.1e-09	0.46	Breast - Mammary Tissue
ENSG00000066230.10	SLC9A3	chr5_554096_C_T_b38	rs72704802	2.3e-08	0.61	Spleen
ENSG00000066230.10	SLC9A3	chr5_554096_C_T_b38	rs72704802	1.1e-07	0.49	Pancreas
ENSG00000066230.10	SLC9A3	chr5_554096_C_T_b38	rs72704802	2.4e-07	0.3	Adipose - Subcutaneous
ENSG00000066230.10	SLC9A3	chr5_554096_C_T_b38	rs72704802	9.2e-07	0.35	Adipose - Visceral (Omentum)
ENSG00000066230.10	SLC9A3	chr5_554096_C_T_b38	rs72704802	1.5e-06	0.2	Colon - Transverse
ENSG00000066230.10	SLC9A3	chr5_554096_C_T_b38	rs72704802	1.8e-06	0.44	Artery - Aorta
ENSG00000066230.10	SLC9A3	chr5_554096_C_T_b38	rs72704802	8.4e-06	0.59	Ovary
ENSG00000066230.10	SLC9A3	chr5_554096_C_T_b38	rs72704802	1.1e-05	0.5	Cells - EBV-transformed lymphocytes
ENSG00000066230.10	SLC9A3	chr5_554096_C_T_b38	rs72704802	1.8e-05	0.4	Esophagus - Gastroesophageal Junction
ENSG00000066230.10	SLC9A3	chr5_554096_C_T_b38	rs72704802	2.1e-05	0.36	Heart - Atrial Appendage
ENSG00000066230.10	SLC9A3	chr5_554096_C_T_b38	rs72704802	2.3e-05	0.36	Testis
ENSG00000171368.11	TPPP	chr5_554096_C_T_b38	rs72704802	9.3e-15	0.61	Brain - Cerebellum
ENSG00000171368.11	TPPP	chr5_554096_C_T_b38	rs72704802	5.6e-13	0.27	Brain - Cortex
ENSG00000171368.11	TPPP	chr5_554096_C_T_b38	rs72704802	1.4e-09	0.3	Brain - Nucleus accumbens (basal ganglia)
ENSG00000171368.11	TPPP	chr5_554096_C_T_b38	rs72704802	6.5e-09	0.51	Brain - Cerebellar Hemisphere
ENSG00000171368.11	TPPP	chr5_554096_C_T_b38	rs72704802	7.4e-09	0.32	Brain - Caudate (basal ganglia)
ENSG00000171368.11	TPPP	chr5_554096_C_T_b38	rs72704802	4.6e-07	0.3	Brain - Anterior cingulate cortex (BA24)
ENSG00000171368.11	TPPP	chr5_554096_C_T_b38	rs72704802	2.8e-06	-0.19	Whole Blood
ENSG00000171368.11	TPPP	chr5_554096_C_T_b38	rs72704802	6e-06	0.26	Brain - Frontal Cortex (BA9)
ENSG00000171368.11	TPPP	chr5_554096_C_T_b38	rs72704802	7.4e-06	0.25	Brain - Putamen (basal ganglia)
ENSG00000188818.12	ZDHHC11	chr5_554096_C_T_b38	rs72704802	5.7e-06	-0.33	Skin - Sun Exposed (Lower leg)
ENSG00000188818.12	ZDHHC11	chr5_554096_C_T_b38	rs72704802	6.3e-06	-0.48	Pancreas
ENSG00000188818.12	ZDHHC11	chr5_554096_C_T_b38	rs72704802	7.3e-06	-0.34	Skin - Not Sun Exposed (Suprapubic)
ENSG00000188818.12	ZDHHC11	chr5_554096_C_T_b38	rs72704802	1.4e-05	-0.3	Esophagus - Mucosa
ENSG00000188818.12	ZDHHC11	chr5_554096_C_T_b38	rs72704802	4e-05	-0.26	Thyroid
ENSG00000188818.12	ZDHHC11	chr5_554096_C_T_b38	rs72704802	4.9e-05	-0.21	Muscle - Skeletal
ENSG00000249908.2	BRD9P2	chr5_554096_C_T_b38	rs72704802	5.5e-08	0.36	Skin - Sun Exposed (Lower leg)
ENSG00000225138.7	CTD-2228K2.7	chr5_554096_C_T_b38	rs72704802	2.1e-18	0.5	Muscle - Skeletal
ENSG00000225138.7	CTD-2228K2.7	chr5_554096_C_T_b38	rs72704802	1.6e-17	0.59	Cells - Cultured fibroblasts
ENSG00000225138.7	CTD-2228K2.7	chr5_554096_C_T_b38	rs72704802	5.8e-16	0.43	Thyroid
ENSG00000225138.7	CTD-2228K2.7	chr5_554096_C_T_b38	rs72704802	2.2e-14	0.67	Pancreas
ENSG00000225138.7	CTD-2228K2.7	chr5_554096_C_T_b38	rs72704802	7.7e-14	0.43	Skin - Not Sun Exposed (Suprapubic)
ENSG00000225138.7	CTD-2228K2.7	chr5_554096_C_T_b38	rs72704802	9.6e-14	0.36	Esophagus - Mucosa
ENSG00000225138.7	CTD-2228K2.7	chr5_554096_C_T_b38	rs72704802	3.7e-13	0.37	Skin - Sun Exposed (Lower leg)
ENSG00000225138.7	CTD-2228K2.7	chr5_554096_C_T_b38	rs72704802	1e-12	0.58	Heart - Left Ventricle
ENSG00000225138.7	CTD-2228K2.7	chr5_554096_C_T_b38	rs72704802	1.4e-12	0.48	Artery - Tibial
ENSG00000225138.7	CTD-2228K2.7	chr5_554096_C_T_b38	rs72704802	1.2e-11	0.46	Adipose - Subcutaneous
ENSG00000225138.7	CTD-2228K2.7	chr5_554096_C_T_b38	rs72704802	3.5e-11	0.49	Colon - Transverse
ENSG00000225138.7	CTD-2228K2.7	chr5_554096_C_T_b38	rs72704802	6.5e-11	0.34	Whole Blood
ENSG00000225138.7	CTD-2228K2.7	chr5_554096_C_T_b38	rs72704802	1.1e-10	0.55	Heart - Atrial Appendage
ENSG00000225138.7	CTD-2228K2.7	chr5_554096_C_T_b38	rs72704802	1.6e-10	0.46	Esophagus - Muscularis
ENSG00000225138.7	CTD-2228K2.7	chr5_554096_C_T_b38	rs72704802	6.4e-10	0.39	Lung
ENSG00000225138.7	CTD-2228K2.7	chr5_554096_C_T_b38	rs72704802	1.6e-09	0.61	Adrenal Gland
ENSG00000225138.7	CTD-2228K2.7	chr5_554096_C_T_b38	rs72704802	3e-09	0.67	Spleen
ENSG00000225138.7	CTD-2228K2.7	chr5_554096_C_T_b38	rs72704802	5.2e-09	0.51	Artery - Aorta
ENSG00000225138.7	CTD-2228K2.7	chr5_554096_C_T_b38	rs72704802	8.9e-09	0.5	Colon - Sigmoid
ENSG00000225138.7	CTD-2228K2.7	chr5_554096_C_T_b38	rs72704802	9.1e-09	0.51	Esophagus - Gastroesophageal Junction
ENSG00000225138.7	CTD-2228K2.7	chr5_554096_C_T_b38	rs72704802	8.6e-08	0.35	Adipose - Visceral (Omentum)
ENSG00000225138.7	CTD-2228K2.7	chr5_554096_C_T_b38	rs72704802	1.3e-07	0.43	Breast - Mammary Tissue
ENSG00000225138.7	CTD-2228K2.7	chr5_554096_C_T_b38	rs72704802	1.9e-07	0.63	Cells - EBV-transformed lymphocytes
ENSG00000225138.7	CTD-2228K2.7	chr5_554096_C_T_b38	rs72704802	1.5e-06	0.42	Stomach
ENSG00000225138.7	CTD-2228K2.7	chr5_554096_C_T_b38	rs72704802	2e-06	0.59	Ovary
ENSG00000225138.7	CTD-2228K2.7	chr5_554096_C_T_b38	rs72704802	1.2e-05	0.46	Minor Salivary Gland
ENSG00000225138.7	CTD-2228K2.7	chr5_554096_C_T_b38	rs72704802	1.8e-05	0.44	Artery - Coronary
ENSG00000225138.7	CTD-2228K2.7	chr5_554096_C_T_b38	rs72704802	3.8e-05	0.51	Small Intestine - Terminal Ileum
ENSG00000271781.1	CTD-2589H19.6	chr5_554096_C_T_b38	rs72704802	2.7e-09	-0.33	Skin - Not Sun Exposed (Suprapubic)
ENSG00000271781.1	CTD-2589H19.6	chr5_554096_C_T_b38	rs72704802	2.7e-09	-0.48	Esophagus - Muscularis
ENSG00000271781.1	CTD-2589H19.6	chr5_554096_C_T_b38	rs72704802	3.5e-09	-0.59	Spleen
ENSG00000271781.1	CTD-2589H19.6	chr5_554096_C_T_b38	rs72704802	3.2e-08	-0.37	Lung
ENSG00000271781.1	CTD-2589H19.6	chr5_554096_C_T_b38	rs72704802	2.2e-07	-0.38	Artery - Tibial
ENSG00000271781.1	CTD-2589H19.6	chr5_554096_C_T_b38	rs72704802	3.7e-07	-0.39	Adipose - Visceral (Omentum)
ENSG00000271781.1	CTD-2589H19.6	chr5_554096_C_T_b38	rs72704802	6.9e-07	-0.48	Esophagus - Gastroesophageal Junction
ENSG00000271781.1	CTD-2589H19.6	chr5_554096_C_T_b38	rs72704802	1.1e-06	-0.32	Thyroid
ENSG00000271781.1	CTD-2589H19.6	chr5_554096_C_T_b38	rs72704802	4.9e-06	-0.46	Colon - Sigmoid
ENSG00000271781.1	CTD-2589H19.6	chr5_554096_C_T_b38	rs72704802	5e-06	-0.34	Testis
ENSG00000271781.1	CTD-2589H19.6	chr5_554096_C_T_b38	rs72704802	7.3e-06	-0.34	Breast - Mammary Tissue
ENSG00000271781.1	CTD-2589H19.6	chr5_554096_C_T_b38	rs72704802	1.8e-05	-0.32	Nerve - Tibial
ENSG00000271781.1	CTD-2589H19.6	chr5_554096_C_T_b38	rs72704802	2.6e-05	-0.24	Esophagus - Mucosa
ENSG00000271781.1	CTD-2589H19.6	chr5_554096_C_T_b38	rs72704802	5.1e-05	-0.24	Skin - Sun Exposed (Lower leg)
ENSG00000221990.4	EXOC3-AS1	chr5_554096_C_T_b38	rs72704802	2.9e-09	0.27	Esophagus - Muscularis
ENSG00000221990.4	EXOC3-AS1	chr5_554096_C_T_b38	rs72704802	6.5e-08	0.28	Nerve - Tibial
ENSG00000221990.4	EXOC3-AS1	chr5_554096_C_T_b38	rs72704802	8.3e-07	0.21	Thyroid
ENSG00000221990.4	EXOC3-AS1	chr5_554096_C_T_b38	rs72704802	1e-06	0.26	Heart - Atrial Appendage
ENSG00000221990.4	EXOC3-AS1	chr5_554096_C_T_b38	rs72704802	5.4e-06	0.21	Adipose - Visceral (Omentum)
ENSG00000221990.4	EXOC3-AS1	chr5_554096_C_T_b38	rs72704802	5.5e-05	0.24	Colon - Transverse
ENSG00000221990.4	EXOC3-AS1	chr5_554096_C_T_b38	rs72704802	7.8e-05	0.21	Heart - Left Ventricle
ENSG00000221990.4	EXOC3-AS1	chr5_554096_C_T_b38	rs72704802	9.1e-05	0.23	Esophagus - Mucosa
ENSG00000221990.4	EXOC3-AS1	chr5_554096_C_T_b38	rs72704802	0.00011	0.23	Cells - Cultured fibroblasts
ENSG00000188242.4	PP7080	chr5_554096_C_T_b38	rs72704802	0.00012	0.16	Esophagus - Mucosa

## Sheet: rs4527146
GTEx eQTL	https://www.gtexportal.org/home/snp/rs4527146
Gencode Id	Gene Symbol	Variant Id	SNP Id	P-Value	NES	Tissue
ENSG00000112877.7	CEP72	chr5_555121_A_G_b38	rs4527146	2.7e-18	-0.48	Testis
ENSG00000112877.7	CEP72	chr5_555121_A_G_b38	rs4527146	1.1e-12	-0.3	Thyroid
ENSG00000112877.7	CEP72	chr5_555121_A_G_b38	rs4527146	5.8e-10	-0.31	Nerve - Tibial
ENSG00000112877.7	CEP72	chr5_555121_A_G_b38	rs4527146	1.8e-09	-0.32	Adipose - Visceral (Omentum)
ENSG00000112877.7	CEP72	chr5_555121_A_G_b38	rs4527146	1.1e-08	-0.23	Breast - Mammary Tissue
ENSG00000112877.7	CEP72	chr5_555121_A_G_b38	rs4527146	2.1e-08	-0.3	Adipose - Subcutaneous
ENSG00000112877.7	CEP72	chr5_555121_A_G_b38	rs4527146	2.8e-08	-0.43	Prostate
ENSG00000112877.7	CEP72	chr5_555121_A_G_b38	rs4527146	4.1e-08	-0.29	Esophagus - Muscularis
ENSG00000112877.7	CEP72	chr5_555121_A_G_b38	rs4527146	5.8e-08	-0.35	Esophagus - Gastroesophageal Junction
ENSG00000112877.7	CEP72	chr5_555121_A_G_b38	rs4527146	7.7e-08	-0.25	Artery - Tibial
ENSG00000112877.7	CEP72	chr5_555121_A_G_b38	rs4527146	4e-07	-0.34	Colon - Sigmoid
ENSG00000112877.7	CEP72	chr5_555121_A_G_b38	rs4527146	6.2e-07	-0.29	Heart - Atrial Appendage
ENSG00000112877.7	CEP72	chr5_555121_A_G_b38	rs4527146	6.9e-06	-0.34	Artery - Aorta
ENSG00000112877.7	CEP72	chr5_555121_A_G_b38	rs4527146	7.9e-05	-0.19	Lung
ENSG00000180104.15	EXOC3	chr5_555121_A_G_b38	rs4527146	3.1e-08	-0.2	Thyroid
ENSG00000180104.15	EXOC3	chr5_555121_A_G_b38	rs4527146	1.3e-05	-0.11	Whole Blood
ENSG00000180104.15	EXOC3	chr5_555121_A_G_b38	rs4527146	7.4e-05	-0.16	Lung
ENSG00000180104.15	EXOC3	chr5_555121_A_G_b38	rs4527146	0.00012	-0.17	Esophagus - Muscularis
ENSG00000066230.10	SLC9A3	chr5_555121_A_G_b38	rs4527146	1.4e-22	0.46	Skin - Sun Exposed (Lower leg)
ENSG00000066230.10	SLC9A3	chr5_555121_A_G_b38	rs4527146	8e-15	0.39	Esophagus - Mucosa
ENSG00000066230.10	SLC9A3	chr5_555121_A_G_b38	rs4527146	9.1e-13	0.38	Thyroid
ENSG00000066230.10	SLC9A3	chr5_555121_A_G_b38	rs4527146	1.9e-12	0.43	Cells - Cultured fibroblasts
ENSG00000066230.10	SLC9A3	chr5_555121_A_G_b38	rs4527146	2.4e-12	0.39	Muscle - Skeletal
ENSG00000066230.10	SLC9A3	chr5_555121_A_G_b38	rs4527146	2.6e-12	0.33	Skin - Not Sun Exposed (Suprapubic)
ENSG00000066230.10	SLC9A3	chr5_555121_A_G_b38	rs4527146	2.7e-11	0.68	Adrenal Gland
ENSG00000066230.10	SLC9A3	chr5_555121_A_G_b38	rs4527146	1.9e-09	0.5	Heart - Left Ventricle
ENSG00000066230.10	SLC9A3	chr5_555121_A_G_b38	rs4527146	4.9e-09	0.35	Lung
ENSG00000066230.10	SLC9A3	chr5_555121_A_G_b38	rs4527146	1.8e-08	0.56	Spleen
ENSG00000066230.10	SLC9A3	chr5_555121_A_G_b38	rs4527146	6.7e-08	0.32	Artery - Tibial
ENSG00000066230.10	SLC9A3	chr5_555121_A_G_b38	rs4527146	9.3e-08	0.34	Esophagus - Muscularis
ENSG00000066230.10	SLC9A3	chr5_555121_A_G_b38	rs4527146	1.6e-07	0.44	Pancreas
ENSG00000066230.10	SLC9A3	chr5_555121_A_G_b38	rs4527146	4e-07	0.19	Colon - Transverse
ENSG00000066230.10	SLC9A3	chr5_555121_A_G_b38	rs4527146	4.1e-07	0.36	Breast - Mammary Tissue
ENSG00000066230.10	SLC9A3	chr5_555121_A_G_b38	rs4527146	6.1e-07	0.33	Adipose - Visceral (Omentum)
ENSG00000066230.10	SLC9A3	chr5_555121_A_G_b38	rs4527146	8.3e-07	0.42	Artery - Aorta
ENSG00000066230.10	SLC9A3	chr5_555121_A_G_b38	rs4527146	1.4e-06	0.26	Adipose - Subcutaneous
ENSG00000066230.10	SLC9A3	chr5_555121_A_G_b38	rs4527146	7.2e-06	0.45	Cells - EBV-transformed lymphocytes
ENSG00000066230.10	SLC9A3	chr5_555121_A_G_b38	rs4527146	8.7e-06	0.55	Ovary
ENSG00000171368.11	TPPP	chr5_555121_A_G_b38	rs4527146	3.3e-14	0.58	Brain - Cerebellum
ENSG00000171368.11	TPPP	chr5_555121_A_G_b38	rs4527146	1.2e-11	0.25	Brain - Cortex
ENSG00000171368.11	TPPP	chr5_555121_A_G_b38	rs4527146	1.7e-09	0.29	Brain - Nucleus accumbens (basal ganglia)
ENSG00000171368.11	TPPP	chr5_555121_A_G_b38	rs4527146	2.5e-09	0.51	Brain - Cerebellar Hemisphere
ENSG00000171368.11	TPPP	chr5_555121_A_G_b38	rs4527146	8.9e-08	0.29	Brain - Caudate (basal ganglia)
ENSG00000171368.11	TPPP	chr5_555121_A_G_b38	rs4527146	5.1e-07	0.15	Esophagus - Muscularis
ENSG00000171368.11	TPPP	chr5_555121_A_G_b38	rs4527146	5.9e-07	0.29	Brain - Anterior cingulate cortex (BA24)
ENSG00000171368.11	TPPP	chr5_555121_A_G_b38	rs4527146	1.6e-06	0.23	Artery - Aorta
ENSG00000171368.11	TPPP	chr5_555121_A_G_b38	rs4527146	3.6e-06	0.25	Brain - Frontal Cortex (BA9)
ENSG00000171368.11	TPPP	chr5_555121_A_G_b38	rs4527146	5.4e-06	0.24	Brain - Putamen (basal ganglia)
ENSG00000171368.11	TPPP	chr5_555121_A_G_b38	rs4527146	1.1e-05	0.16	Artery - Tibial
ENSG00000171368.11	TPPP	chr5_555121_A_G_b38	rs4527146	2e-05	0.19	Esophagus - Gastroesophageal Junction
ENSG00000188818.12	ZDHHC11	chr5_555121_A_G_b38	rs4527146	2.8e-08	-0.37	Skin - Not Sun Exposed (Suprapubic)
ENSG00000188818.12	ZDHHC11	chr5_555121_A_G_b38	rs4527146	4.8e-07	-0.33	Skin - Sun Exposed (Lower leg)
ENSG00000188818.12	ZDHHC11	chr5_555121_A_G_b38	rs4527146	7.8e-07	-0.23	Muscle - Skeletal
ENSG00000188818.12	ZDHHC11	chr5_555121_A_G_b38	rs4527146	6.7e-06	-0.29	Esophagus - Mucosa
ENSG00000188818.12	ZDHHC11	chr5_555121_A_G_b38	rs4527146	9.6e-06	-0.42	Pancreas
ENSG00000188818.12	ZDHHC11	chr5_555121_A_G_b38	rs4527146	1.4e-05	-0.25	Thyroid
ENSG00000206077.10	ZDHHC11B	chr5_555121_A_G_b38	rs4527146	2.5e-06	-0.24	Thyroid
ENSG00000249908.2	BRD9P2	chr5_555121_A_G_b38	rs4527146	1.5e-06	0.29	Skin - Sun Exposed (Lower leg)
ENSG00000225138.7	CTD-2228K2.7	chr5_555121_A_G_b38	rs4527146	5.4e-17	0.44	Muscle - Skeletal
ENSG00000225138.7	CTD-2228K2.7	chr5_555121_A_G_b38	rs4527146	1e-16	0.41	Thyroid
ENSG00000225138.7	CTD-2228K2.7	chr5_555121_A_G_b38	rs4527146	7.9e-15	0.5	Cells - Cultured fibroblasts
ENSG00000225138.7	CTD-2228K2.7	chr5_555121_A_G_b38	rs4527146	5.6e-14	0.6	Pancreas
ENSG00000225138.7	CTD-2228K2.7	chr5_555121_A_G_b38	rs4527146	2.2e-13	0.34	Skin - Sun Exposed (Lower leg)
ENSG00000225138.7	CTD-2228K2.7	chr5_555121_A_G_b38	rs4527146	2.7e-13	0.33	Esophagus - Mucosa
ENSG00000225138.7	CTD-2228K2.7	chr5_555121_A_G_b38	rs4527146	2.3e-12	0.54	Heart - Left Ventricle
ENSG00000225138.7	CTD-2228K2.7	chr5_555121_A_G_b38	rs4527146	3.4e-12	0.36	Skin - Not Sun Exposed (Suprapubic)
ENSG00000225138.7	CTD-2228K2.7	chr5_555121_A_G_b38	rs4527146	5e-12	0.42	Artery - Tibial
ENSG00000225138.7	CTD-2228K2.7	chr5_555121_A_G_b38	rs4527146	1.8e-11	0.32	Whole Blood
ENSG00000225138.7	CTD-2228K2.7	chr5_555121_A_G_b38	rs4527146	9.5e-11	0.4	Adipose - Subcutaneous
ENSG00000225138.7	CTD-2228K2.7	chr5_555121_A_G_b38	rs4527146	3.3e-10	0.41	Esophagus - Muscularis
ENSG00000225138.7	CTD-2228K2.7	chr5_555121_A_G_b38	rs4527146	8.8e-10	0.57	Adrenal Gland
ENSG00000225138.7	CTD-2228K2.7	chr5_555121_A_G_b38	rs4527146	8.9e-10	0.62	Spleen
ENSG00000225138.7	CTD-2228K2.7	chr5_555121_A_G_b38	rs4527146	1.6e-09	0.34	Lung
ENSG00000225138.7	CTD-2228K2.7	chr5_555121_A_G_b38	rs4527146	3.7e-09	0.48	Artery - Aorta
ENSG00000225138.7	CTD-2228K2.7	chr5_555121_A_G_b38	rs4527146	9.8e-09	0.45	Heart - Atrial Appendage
ENSG00000225138.7	CTD-2228K2.7	chr5_555121_A_G_b38	rs4527146	4.3e-08	0.42	Colon - Sigmoid
ENSG00000225138.7	CTD-2228K2.7	chr5_555121_A_G_b38	rs4527146	5.9e-08	0.36	Colon - Transverse
ENSG00000225138.7	CTD-2228K2.7	chr5_555121_A_G_b38	rs4527146	1.3e-07	0.57	Cells - EBV-transformed lymphocytes
ENSG00000225138.7	CTD-2228K2.7	chr5_555121_A_G_b38	rs4527146	4.7e-07	0.31	Adipose - Visceral (Omentum)
ENSG00000225138.7	CTD-2228K2.7	chr5_555121_A_G_b38	rs4527146	5.5e-07	0.37	Breast - Mammary Tissue
ENSG00000225138.7	CTD-2228K2.7	chr5_555121_A_G_b38	rs4527146	6.1e-07	0.4	Esophagus - Gastroesophageal Junction
ENSG00000225138.7	CTD-2228K2.7	chr5_555121_A_G_b38	rs4527146	2e-06	0.55	Ovary
ENSG00000225138.7	CTD-2228K2.7	chr5_555121_A_G_b38	rs4527146	1.4e-05	0.35	Stomach
ENSG00000225138.7	CTD-2228K2.7	chr5_555121_A_G_b38	rs4527146	3.1e-05	0.41	Artery - Coronary
ENSG00000271781.1	CTD-2589H19.6	chr5_555121_A_G_b38	rs4527146	7.4e-11	-0.58	Spleen
ENSG00000271781.1	CTD-2589H19.6	chr5_555121_A_G_b38	rs4527146	1.4e-09	-0.3	Skin - Not Sun Exposed (Suprapubic)
ENSG00000271781.1	CTD-2589H19.6	chr5_555121_A_G_b38	rs4527146	1e-08	-0.35	Thyroid
ENSG00000271781.1	CTD-2589H19.6	chr5_555121_A_G_b38	rs4527146	6.2e-08	-0.33	Lung
ENSG00000271781.1	CTD-2589H19.6	chr5_555121_A_G_b38	rs4527146	2.3e-07	-0.38	Esophagus - Muscularis
ENSG00000271781.1	CTD-2589H19.6	chr5_555121_A_G_b38	rs4527146	4.2e-07	-0.54	Liver
ENSG00000271781.1	CTD-2589H19.6	chr5_555121_A_G_b38	rs4527146	5.8e-07	-0.35	Adipose - Visceral (Omentum)
ENSG00000271781.1	CTD-2589H19.6	chr5_555121_A_G_b38	rs4527146	1.5e-06	-0.32	Testis
ENSG00000271781.1	CTD-2589H19.6	chr5_555121_A_G_b38	rs4527146	3.2e-06	-0.32	Breast - Mammary Tissue
ENSG00000271781.1	CTD-2589H19.6	chr5_555121_A_G_b38	rs4527146	4.4e-06	-0.39	Esophagus - Gastroesophageal Junction
ENSG00000271781.1	CTD-2589H19.6	chr5_555121_A_G_b38	rs4527146	5.7e-06	-0.3	Artery - Tibial
ENSG00000271781.1	CTD-2589H19.6	chr5_555121_A_G_b38	rs4527146	1e-05	-0.24	Skin - Sun Exposed (Lower leg)
ENSG00000271781.1	CTD-2589H19.6	chr5_555121_A_G_b38	rs4527146	4.4e-05	-0.36	Colon - Sigmoid
ENSG00000271781.1	CTD-2589H19.6	chr5_555121_A_G_b38	rs4527146	5.3e-05	-0.27	Nerve - Tibial
ENSG00000271781.1	CTD-2589H19.6	chr5_555121_A_G_b38	rs4527146	0.00012	-0.27	Adipose - Subcutaneous
ENSG00000221990.4	EXOC3-AS1	chr5_555121_A_G_b38	rs4527146	4.2e-07	0.21	Esophagus - Muscularis
ENSG00000221990.4	EXOC3-AS1	chr5_555121_A_G_b38	rs4527146	2e-06	0.19	Thyroid
ENSG00000221990.4	EXOC3-AS1	chr5_555121_A_G_b38	rs4527146	5.3e-05	0.19	Nerve - Tibial
ENSG00000221990.4	EXOC3-AS1	chr5_555121_A_G_b38	rs4527146	5.9e-05	0.19	Heart - Atrial Appendage

## Sheet: rs12522303
GTEx eQTL	https://www.gtexportal.org/home/snp/rs12522303
Gencode Id	Gene Symbol	Variant Id	SNP Id	P-Value	NES	Tissue
ENSG00000112877.7	CEP72	chr5_555449_A_C_b38	rs12522303	1.8e-24	-0.59	Testis
ENSG00000112877.7	CEP72	chr5_555449_A_C_b38	rs12522303	5.4e-17	-0.44	Nerve - Tibial
ENSG00000112877.7	CEP72	chr5_555449_A_C_b38	rs12522303	4.1e-15	-0.35	Thyroid
ENSG00000112877.7	CEP72	chr5_555449_A_C_b38	rs12522303	1.5e-13	-0.42	Adipose - Subcutaneous
ENSG00000112877.7	CEP72	chr5_555449_A_C_b38	rs12522303	7.7e-12	-0.31	Breast - Mammary Tissue
ENSG00000112877.7	CEP72	chr5_555449_A_C_b38	rs12522303	1.2e-10	-0.36	Adipose - Visceral (Omentum)
ENSG00000112877.7	CEP72	chr5_555449_A_C_b38	rs12522303	1.2e-10	-0.36	Esophagus - Muscularis
ENSG00000112877.7	CEP72	chr5_555449_A_C_b38	rs12522303	9.3e-10	-0.31	Artery - Tibial
ENSG00000112877.7	CEP72	chr5_555449_A_C_b38	rs12522303	5.1e-09	-0.48	Prostate
ENSG00000112877.7	CEP72	chr5_555449_A_C_b38	rs12522303	1.1e-08	-0.41	Esophagus - Gastroesophageal Junction
ENSG00000112877.7	CEP72	chr5_555449_A_C_b38	rs12522303	9.4e-08	-0.4	Colon - Sigmoid
ENSG00000112877.7	CEP72	chr5_555449_A_C_b38	rs12522303	2.2e-07	-0.4	Artery - Aorta
ENSG00000112877.7	CEP72	chr5_555449_A_C_b38	rs12522303	3.6e-07	-0.27	Lung
ENSG00000112877.7	CEP72	chr5_555449_A_C_b38	rs12522303	3.8e-06	-0.3	Heart - Atrial Appendage
ENSG00000112877.7	CEP72	chr5_555449_A_C_b38	rs12522303	1.8e-05	-0.42	Adrenal Gland
ENSG00000112877.7	CEP72	chr5_555449_A_C_b38	rs12522303	0.00011	-0.2	Skin - Not Sun Exposed (Suprapubic)
ENSG00000180104.15	EXOC3	chr5_555449_A_C_b38	rs12522303	3.1e-10	-0.24	Thyroid
ENSG00000180104.15	EXOC3	chr5_555449_A_C_b38	rs12522303	9.2e-07	-0.13	Whole Blood
ENSG00000180104.15	EXOC3	chr5_555449_A_C_b38	rs12522303	3.2e-06	-0.2	Lung
ENSG00000180104.15	EXOC3	chr5_555449_A_C_b38	rs12522303	6.1e-06	-0.28	Spleen
ENSG00000180104.15	EXOC3	chr5_555449_A_C_b38	rs12522303	6.3e-06	-0.23	Esophagus - Gastroesophageal Junction
ENSG00000180104.15	EXOC3	chr5_555449_A_C_b38	rs12522303	8.3e-06	-0.21	Esophagus - Muscularis
ENSG00000180104.15	EXOC3	chr5_555449_A_C_b38	rs12522303	4e-05	-0.18	Pancreas
ENSG00000066230.10	SLC9A3	chr5_555449_A_C_b38	rs12522303	7.4e-25	0.52	Skin - Sun Exposed (Lower leg)
ENSG00000066230.10	SLC9A3	chr5_555449_A_C_b38	rs12522303	1.2e-15	0.43	Esophagus - Mucosa
ENSG00000066230.10	SLC9A3	chr5_555449_A_C_b38	rs12522303	1.7e-14	0.4	Skin - Not Sun Exposed (Suprapubic)
ENSG00000066230.10	SLC9A3	chr5_555449_A_C_b38	rs12522303	2.6e-14	0.49	Cells - Cultured fibroblasts
ENSG00000066230.10	SLC9A3	chr5_555449_A_C_b38	rs12522303	3.6e-12	0.39	Thyroid
ENSG00000066230.10	SLC9A3	chr5_555449_A_C_b38	rs12522303	4.9e-12	0.41	Muscle - Skeletal
ENSG00000066230.10	SLC9A3	chr5_555449_A_C_b38	rs12522303	8.3e-11	0.71	Adrenal Gland
ENSG00000066230.10	SLC9A3	chr5_555449_A_C_b38	rs12522303	3.6e-10	0.54	Heart - Left Ventricle
ENSG00000066230.10	SLC9A3	chr5_555449_A_C_b38	rs12522303	3.3e-09	0.38	Lung
ENSG00000066230.10	SLC9A3	chr5_555449_A_C_b38	rs12522303	1.1e-08	0.38	Artery - Tibial
ENSG00000066230.10	SLC9A3	chr5_555449_A_C_b38	rs12522303	1.6e-08	0.39	Esophagus - Muscularis
ENSG00000066230.10	SLC9A3	chr5_555449_A_C_b38	rs12522303	1.6e-08	0.45	Breast - Mammary Tissue
ENSG00000066230.10	SLC9A3	chr5_555449_A_C_b38	rs12522303	5.1e-08	0.49	Pancreas
ENSG00000066230.10	SLC9A3	chr5_555449_A_C_b38	rs12522303	8.7e-08	0.59	Spleen
ENSG00000066230.10	SLC9A3	chr5_555449_A_C_b38	rs12522303	2.1e-07	0.3	Adipose - Subcutaneous
ENSG00000066230.10	SLC9A3	chr5_555449_A_C_b38	rs12522303	5.7e-07	0.21	Colon - Transverse
ENSG00000066230.10	SLC9A3	chr5_555449_A_C_b38	rs12522303	7.4e-07	0.35	Adipose - Visceral (Omentum)
ENSG00000066230.10	SLC9A3	chr5_555449_A_C_b38	rs12522303	1.5e-06	0.64	Ovary
ENSG00000066230.10	SLC9A3	chr5_555449_A_C_b38	rs12522303	2.3e-06	0.42	Artery - Aorta
ENSG00000066230.10	SLC9A3	chr5_555449_A_C_b38	rs12522303	1.1e-05	0.5	Cells - EBV-transformed lymphocytes
ENSG00000066230.10	SLC9A3	chr5_555449_A_C_b38	rs12522303	3.1e-05	0.39	Esophagus - Gastroesophageal Junction
ENSG00000066230.10	SLC9A3	chr5_555449_A_C_b38	rs12522303	3.7e-05	0.34	Heart - Atrial Appendage
ENSG00000066230.10	SLC9A3	chr5_555449_A_C_b38	rs12522303	6.9e-05	0.34	Testis
ENSG00000066230.10	SLC9A3	chr5_555449_A_C_b38	rs12522303	0.00011	0.23	Whole Blood
ENSG00000171368.11	TPPP	chr5_555449_A_C_b38	rs12522303	1.8e-15	0.61	Brain - Cerebellum
ENSG00000171368.11	TPPP	chr5_555449_A_C_b38	rs12522303	2.1e-13	0.27	Brain - Cortex
ENSG00000171368.11	TPPP	chr5_555449_A_C_b38	rs12522303	3e-10	0.31	Brain - Nucleus accumbens (basal ganglia)
ENSG00000171368.11	TPPP	chr5_555449_A_C_b38	rs12522303	1.5e-09	0.52	Brain - Cerebellar Hemisphere
ENSG00000171368.11	TPPP	chr5_555449_A_C_b38	rs12522303	3.1e-09	0.32	Brain - Caudate (basal ganglia)
ENSG00000171368.11	TPPP	chr5_555449_A_C_b38	rs12522303	2e-07	0.3	Brain - Anterior cingulate cortex (BA24)
ENSG00000171368.11	TPPP	chr5_555449_A_C_b38	rs12522303	7.3e-07	0.27	Brain - Frontal Cortex (BA9)
ENSG00000171368.11	TPPP	chr5_555449_A_C_b38	rs12522303	3.6e-06	0.25	Brain - Putamen (basal ganglia)
ENSG00000171368.11	TPPP	chr5_555449_A_C_b38	rs12522303	4.5e-06	-0.19	Whole Blood
ENSG00000171368.11	TPPP	chr5_555449_A_C_b38	rs12522303	4.1e-05	0.13	Esophagus - Muscularis
ENSG00000171368.11	TPPP	chr5_555449_A_C_b38	rs12522303	4.4e-05	0.21	Artery - Aorta
ENSG00000171368.11	TPPP	chr5_555449_A_C_b38	rs12522303	0.00012	0.16	Artery - Tibial
ENSG00000171368.11	TPPP	chr5_555449_A_C_b38	rs12522303	0.00013	-0.24	Cells - Cultured fibroblasts
ENSG00000188818.12	ZDHHC11	chr5_555449_A_C_b38	rs12522303	2.5e-06	-0.35	Skin - Not Sun Exposed (Suprapubic)
ENSG00000188818.12	ZDHHC11	chr5_555449_A_C_b38	rs12522303	9.2e-06	-0.32	Skin - Sun Exposed (Lower leg)
ENSG00000188818.12	ZDHHC11	chr5_555449_A_C_b38	rs12522303	1e-05	-0.46	Pancreas
ENSG00000188818.12	ZDHHC11	chr5_555449_A_C_b38	rs12522303	1.9e-05	-0.29	Esophagus - Mucosa
ENSG00000188818.12	ZDHHC11	chr5_555449_A_C_b38	rs12522303	2.3e-05	-0.26	Thyroid
ENSG00000188818.12	ZDHHC11	chr5_555449_A_C_b38	rs12522303	8.1e-05	-0.2	Muscle - Skeletal
ENSG00000249908.2	BRD9P2	chr5_555449_A_C_b38	rs12522303	3.5e-08	0.36	Skin - Sun Exposed (Lower leg)
ENSG00000225138.7	CTD-2228K2.7	chr5_555449_A_C_b38	rs12522303	1e-17	0.59	Cells - Cultured fibroblasts
ENSG00000225138.7	CTD-2228K2.7	chr5_555449_A_C_b38	rs12522303	2.7e-17	0.48	Muscle - Skeletal
ENSG00000225138.7	CTD-2228K2.7	chr5_555449_A_C_b38	rs12522303	1e-15	0.42	Thyroid
ENSG00000225138.7	CTD-2228K2.7	chr5_555449_A_C_b38	rs12522303	9.1e-15	0.67	Pancreas
ENSG00000225138.7	CTD-2228K2.7	chr5_555449_A_C_b38	rs12522303	1.3e-13	0.42	Skin - Not Sun Exposed (Suprapubic)
ENSG00000225138.7	CTD-2228K2.7	chr5_555449_A_C_b38	rs12522303	2.7e-13	0.35	Esophagus - Mucosa
ENSG00000225138.7	CTD-2228K2.7	chr5_555449_A_C_b38	rs12522303	6.1e-13	0.36	Skin - Sun Exposed (Lower leg)
ENSG00000225138.7	CTD-2228K2.7	chr5_555449_A_C_b38	rs12522303	1.1e-12	0.57	Heart - Left Ventricle
ENSG00000225138.7	CTD-2228K2.7	chr5_555449_A_C_b38	rs12522303	2.3e-12	0.47	Artery - Tibial
ENSG00000225138.7	CTD-2228K2.7	chr5_555449_A_C_b38	rs12522303	5.6e-11	0.44	Adipose - Subcutaneous
ENSG00000225138.7	CTD-2228K2.7	chr5_555449_A_C_b38	rs12522303	8.4e-11	0.33	Whole Blood
ENSG00000225138.7	CTD-2228K2.7	chr5_555449_A_C_b38	rs12522303	1.4e-10	0.55	Heart - Atrial Appendage
ENSG00000225138.7	CTD-2228K2.7	chr5_555449_A_C_b38	rs12522303	1.6e-10	0.45	Esophagus - Muscularis
ENSG00000225138.7	CTD-2228K2.7	chr5_555449_A_C_b38	rs12522303	2.3e-10	0.47	Colon - Transverse
ENSG00000225138.7	CTD-2228K2.7	chr5_555449_A_C_b38	rs12522303	7.1e-10	0.61	Adrenal Gland
ENSG00000225138.7	CTD-2228K2.7	chr5_555449_A_C_b38	rs12522303	7.8e-10	0.38	Lung
ENSG00000225138.7	CTD-2228K2.7	chr5_555449_A_C_b38	rs12522303	7.5e-09	0.65	Spleen
ENSG00000225138.7	CTD-2228K2.7	chr5_555449_A_C_b38	rs12522303	2.2e-08	0.47	Colon - Sigmoid
ENSG00000225138.7	CTD-2228K2.7	chr5_555449_A_C_b38	rs12522303	2.4e-08	0.48	Artery - Aorta
ENSG00000225138.7	CTD-2228K2.7	chr5_555449_A_C_b38	rs12522303	2.4e-08	0.49	Esophagus - Gastroesophageal Junction
ENSG00000225138.7	CTD-2228K2.7	chr5_555449_A_C_b38	rs12522303	1e-07	0.34	Adipose - Visceral (Omentum)
ENSG00000225138.7	CTD-2228K2.7	chr5_555449_A_C_b38	rs12522303	1.9e-07	0.63	Cells - EBV-transformed lymphocytes
ENSG00000225138.7	CTD-2228K2.7	chr5_555449_A_C_b38	rs12522303	2.3e-07	0.42	Breast - Mammary Tissue
ENSG00000225138.7	CTD-2228K2.7	chr5_555449_A_C_b38	rs12522303	2.8e-07	0.63	Ovary
ENSG00000225138.7	CTD-2228K2.7	chr5_555449_A_C_b38	rs12522303	1.7e-06	0.42	Stomach
ENSG00000225138.7	CTD-2228K2.7	chr5_555449_A_C_b38	rs12522303	1.8e-05	0.44	Artery - Coronary
ENSG00000225138.7	CTD-2228K2.7	chr5_555449_A_C_b38	rs12522303	2.3e-05	0.51	Small Intestine - Terminal Ileum
ENSG00000271781.1	CTD-2589H19.6	chr5_555449_A_C_b38	rs12522303	5.3e-11	-0.64	Spleen
ENSG00000271781.1	CTD-2589H19.6	chr5_555449_A_C_b38	rs12522303	3.7e-09	-0.47	Esophagus - Muscularis
ENSG00000271781.1	CTD-2589H19.6	chr5_555449_A_C_b38	rs12522303	1.5e-08	-0.31	Skin - Not Sun Exposed (Suprapubic)
ENSG00000271781.1	CTD-2589H19.6	chr5_555449_A_C_b38	rs12522303	4.8e-08	-0.41	Adipose - Visceral (Omentum)
ENSG00000271781.1	CTD-2589H19.6	chr5_555449_A_C_b38	rs12522303	4.9e-08	-0.36	Lung
ENSG00000271781.1	CTD-2589H19.6	chr5_555449_A_C_b38	rs12522303	8.5e-08	-0.35	Thyroid
ENSG00000271781.1	CTD-2589H19.6	chr5_555449_A_C_b38	rs12522303	3.2e-07	-0.49	Esophagus - Gastroesophageal Junction
ENSG00000271781.1	CTD-2589H19.6	chr5_555449_A_C_b38	rs12522303	4.5e-07	-0.36	Artery - Tibial
ENSG00000271781.1	CTD-2589H19.6	chr5_555449_A_C_b38	rs12522303	5.9e-06	-0.44	Colon - Sigmoid
ENSG00000271781.1	CTD-2589H19.6	chr5_555449_A_C_b38	rs12522303	1.5e-05	-0.32	Testis
ENSG00000271781.1	CTD-2589H19.6	chr5_555449_A_C_b38	rs12522303	2e-05	-0.33	Breast - Mammary Tissue
ENSG00000271781.1	CTD-2589H19.6	chr5_555449_A_C_b38	rs12522303	2.7e-05	-0.31	Nerve - Tibial
ENSG00000271781.1	CTD-2589H19.6	chr5_555449_A_C_b38	rs12522303	4.4e-05	-0.23	Esophagus - Mucosa
ENSG00000271781.1	CTD-2589H19.6	chr5_555449_A_C_b38	rs12522303	4.9e-05	-0.24	Skin - Sun Exposed (Lower leg)
ENSG00000221990.4	EXOC3-AS1	chr5_555449_A_C_b38	rs12522303	5.7e-09	0.26	Esophagus - Muscularis
ENSG00000221990.4	EXOC3-AS1	chr5_555449_A_C_b38	rs12522303	4e-07	0.26	Nerve - Tibial
ENSG00000221990.4	EXOC3-AS1	chr5_555449_A_C_b38	rs12522303	7.6e-07	0.2	Thyroid
ENSG00000221990.4	EXOC3-AS1	chr5_555449_A_C_b38	rs12522303	9.9e-07	0.25	Heart - Atrial Appendage
ENSG00000221990.4	EXOC3-AS1	chr5_555449_A_C_b38	rs12522303	1.5e-05	0.19	Adipose - Visceral (Omentum)
ENSG00000221990.4	EXOC3-AS1	chr5_555449_A_C_b38	rs12522303	0.00014	0.22	Esophagus - Mucosa

## Sheet: rs12521988
GTEx eQTL	https://www.gtexportal.org/home/snp/rs12521988
Gencode Id	Gene Symbol	Variant Id	SNP Id	P-Value	NES	Tissue
ENSG00000112877.7	CEP72	chr5_556306_C_T_b38	rs12521988	1.8e-24	-0.59	Testis
ENSG00000112877.7	CEP72	chr5_556306_C_T_b38	rs12521988	5.1e-17	-0.44	Nerve - Tibial
ENSG00000112877.7	CEP72	chr5_556306_C_T_b38	rs12521988	3e-15	-0.35	Thyroid
ENSG00000112877.7	CEP72	chr5_556306_C_T_b38	rs12521988	1.5e-13	-0.42	Adipose - Subcutaneous
ENSG00000112877.7	CEP72	chr5_556306_C_T_b38	rs12521988	8.4e-12	-0.31	Breast - Mammary Tissue
ENSG00000112877.7	CEP72	chr5_556306_C_T_b38	rs12521988	1.2e-10	-0.36	Esophagus - Muscularis
ENSG00000112877.7	CEP72	chr5_556306_C_T_b38	rs12521988	1.3e-10	-0.36	Adipose - Visceral (Omentum)
ENSG00000112877.7	CEP72	chr5_556306_C_T_b38	rs12521988	9.3e-10	-0.31	Artery - Tibial
ENSG00000112877.7	CEP72	chr5_556306_C_T_b38	rs12521988	5.7e-09	-0.48	Prostate
ENSG00000112877.7	CEP72	chr5_556306_C_T_b38	rs12521988	1.1e-08	-0.41	Esophagus - Gastroesophageal Junction
ENSG00000112877.7	CEP72	chr5_556306_C_T_b38	rs12521988	9.4e-08	-0.4	Colon - Sigmoid
ENSG00000112877.7	CEP72	chr5_556306_C_T_b38	rs12521988	2.2e-07	-0.4	Artery - Aorta
ENSG00000112877.7	CEP72	chr5_556306_C_T_b38	rs12521988	2.6e-07	-0.27	Lung
ENSG00000112877.7	CEP72	chr5_556306_C_T_b38	rs12521988	5.1e-06	-0.29	Heart - Atrial Appendage
ENSG00000112877.7	CEP72	chr5_556306_C_T_b38	rs12521988	1.8e-05	-0.42	Adrenal Gland
ENSG00000112877.7	CEP72	chr5_556306_C_T_b38	rs12521988	7.3e-05	-0.31	Pancreas
ENSG00000112877.7	CEP72	chr5_556306_C_T_b38	rs12521988	8.4e-05	-0.21	Skin - Not Sun Exposed (Suprapubic)
ENSG00000180104.15	EXOC3	chr5_556306_C_T_b38	rs12521988	1e-09	-0.23	Thyroid
ENSG00000180104.15	EXOC3	chr5_556306_C_T_b38	rs12521988	1.9e-06	-0.13	Whole Blood
ENSG00000180104.15	EXOC3	chr5_556306_C_T_b38	rs12521988	4.8e-06	-0.2	Lung
ENSG00000180104.15	EXOC3	chr5_556306_C_T_b38	rs12521988	6.1e-06	-0.28	Spleen
ENSG00000180104.15	EXOC3	chr5_556306_C_T_b38	rs12521988	6.3e-06	-0.23	Esophagus - Gastroesophageal Junction
ENSG00000180104.15	EXOC3	chr5_556306_C_T_b38	rs12521988	8.3e-06	-0.21	Esophagus - Muscularis
ENSG00000180104.15	EXOC3	chr5_556306_C_T_b38	rs12521988	6e-05	-0.18	Pancreas
ENSG00000066230.10	SLC9A3	chr5_556306_C_T_b38	rs12521988	7.4e-25	0.52	Skin - Sun Exposed (Lower leg)
ENSG00000066230.10	SLC9A3	chr5_556306_C_T_b38	rs12521988	1.2e-15	0.43	Esophagus - Mucosa
ENSG00000066230.10	SLC9A3	chr5_556306_C_T_b38	rs12521988	2.6e-14	0.49	Cells - Cultured fibroblasts
ENSG00000066230.10	SLC9A3	chr5_556306_C_T_b38	rs12521988	5.3e-14	0.39	Skin - Not Sun Exposed (Suprapubic)
ENSG00000066230.10	SLC9A3	chr5_556306_C_T_b38	rs12521988	6.3e-12	0.39	Thyroid
ENSG00000066230.10	SLC9A3	chr5_556306_C_T_b38	rs12521988	6.6e-12	0.41	Muscle - Skeletal
ENSG00000066230.10	SLC9A3	chr5_556306_C_T_b38	rs12521988	8.3e-11	0.71	Adrenal Gland
ENSG00000066230.10	SLC9A3	chr5_556306_C_T_b38	rs12521988	3.6e-10	0.54	Heart - Left Ventricle
ENSG00000066230.10	SLC9A3	chr5_556306_C_T_b38	rs12521988	7.5e-09	0.37	Lung
ENSG00000066230.10	SLC9A3	chr5_556306_C_T_b38	rs12521988	1.1e-08	0.38	Artery - Tibial
ENSG00000066230.10	SLC9A3	chr5_556306_C_T_b38	rs12521988	1.6e-08	0.39	Esophagus - Muscularis
ENSG00000066230.10	SLC9A3	chr5_556306_C_T_b38	rs12521988	2.8e-08	0.44	Breast - Mammary Tissue
ENSG00000066230.10	SLC9A3	chr5_556306_C_T_b38	rs12521988	8.7e-08	0.59	Spleen
ENSG00000066230.10	SLC9A3	chr5_556306_C_T_b38	rs12521988	9.6e-08	0.48	Pancreas
ENSG00000066230.10	SLC9A3	chr5_556306_C_T_b38	rs12521988	2.1e-07	0.3	Adipose - Subcutaneous
ENSG00000066230.10	SLC9A3	chr5_556306_C_T_b38	rs12521988	5.7e-07	0.21	Colon - Transverse
ENSG00000066230.10	SLC9A3	chr5_556306_C_T_b38	rs12521988	1e-06	0.34	Adipose - Visceral (Omentum)
ENSG00000066230.10	SLC9A3	chr5_556306_C_T_b38	rs12521988	1.5e-06	0.64	Ovary
ENSG00000066230.10	SLC9A3	chr5_556306_C_T_b38	rs12521988	2.3e-06	0.42	Artery - Aorta
ENSG00000066230.10	SLC9A3	chr5_556306_C_T_b38	rs12521988	1.1e-05	0.5	Cells - EBV-transformed lymphocytes
ENSG00000066230.10	SLC9A3	chr5_556306_C_T_b38	rs12521988	3.1e-05	0.39	Esophagus - Gastroesophageal Junction
ENSG00000066230.10	SLC9A3	chr5_556306_C_T_b38	rs12521988	4.8e-05	0.34	Heart - Atrial Appendage
ENSG00000066230.10	SLC9A3	chr5_556306_C_T_b38	rs12521988	6.9e-05	0.34	Testis
ENSG00000171368.11	TPPP	chr5_556306_C_T_b38	rs12521988	1e-15	0.62	Brain - Cerebellum
ENSG00000171368.11	TPPP	chr5_556306_C_T_b38	rs12521988	2.1e-13	0.27	Brain - Cortex
ENSG00000171368.11	TPPP	chr5_556306_C_T_b38	rs12521988	3e-10	0.31	Brain - Nucleus accumbens (basal ganglia)
ENSG00000171368.11	TPPP	chr5_556306_C_T_b38	rs12521988	1.5e-09	0.52	Brain - Cerebellar Hemisphere
ENSG00000171368.11	TPPP	chr5_556306_C_T_b38	rs12521988	2.6e-09	0.32	Brain - Caudate (basal ganglia)
ENSG00000171368.11	TPPP	chr5_556306_C_T_b38	rs12521988	1.4e-07	0.3	Brain - Anterior cingulate cortex (BA24)
ENSG00000171368.11	TPPP	chr5_556306_C_T_b38	rs12521988	3.3e-07	0.28	Brain - Frontal Cortex (BA9)
ENSG00000171368.11	TPPP	chr5_556306_C_T_b38	rs12521988	1.6e-06	0.26	Brain - Putamen (basal ganglia)
ENSG00000171368.11	TPPP	chr5_556306_C_T_b38	rs12521988	7.6e-06	-0.18	Whole Blood
ENSG00000171368.11	TPPP	chr5_556306_C_T_b38	rs12521988	1e-05	0.23	Brain - Hippocampus
ENSG00000171368.11	TPPP	chr5_556306_C_T_b38	rs12521988	4.1e-05	0.13	Esophagus - Muscularis
ENSG00000171368.11	TPPP	chr5_556306_C_T_b38	rs12521988	4.4e-05	0.21	Artery - Aorta
ENSG00000171368.11	TPPP	chr5_556306_C_T_b38	rs12521988	0.00012	0.16	Artery - Tibial
ENSG00000171368.11	TPPP	chr5_556306_C_T_b38	rs12521988	0.00013	-0.24	Cells - Cultured fibroblasts
ENSG00000188818.12	ZDHHC11	chr5_556306_C_T_b38	rs12521988	2.7e-06	-0.35	Skin - Not Sun Exposed (Suprapubic)
ENSG00000188818.12	ZDHHC11	chr5_556306_C_T_b38	rs12521988	9.2e-06	-0.32	Skin - Sun Exposed (Lower leg)
ENSG00000188818.12	ZDHHC11	chr5_556306_C_T_b38	rs12521988	1.9e-05	-0.29	Esophagus - Mucosa
ENSG00000188818.12	ZDHHC11	chr5_556306_C_T_b38	rs12521988	1.9e-05	-0.44	Pancreas
ENSG00000188818.12	ZDHHC11	chr5_556306_C_T_b38	rs12521988	2.8e-05	-0.26	Thyroid
ENSG00000188818.12	ZDHHC11	chr5_556306_C_T_b38	rs12521988	0.0001	-0.2	Muscle - Skeletal
ENSG00000249908.2	BRD9P2	chr5_556306_C_T_b38	rs12521988	3.5e-08	0.36	Skin - Sun Exposed (Lower leg)
ENSG00000225138.7	CTD-2228K2.7	chr5_556306_C_T_b38	rs12521988	1e-17	0.59	Cells - Cultured fibroblasts
ENSG00000225138.7	CTD-2228K2.7	chr5_556306_C_T_b38	rs12521988	5.4e-17	0.47	Muscle - Skeletal
ENSG00000225138.7	CTD-2228K2.7	chr5_556306_C_T_b38	rs12521988	1.3e-15	0.42	Thyroid
ENSG00000225138.7	CTD-2228K2.7	chr5_556306_C_T_b38	rs12521988	2.6e-14	0.66	Pancreas
ENSG00000225138.7	CTD-2228K2.7	chr5_556306_C_T_b38	rs12521988	2.5e-13	0.41	Skin - Not Sun Exposed (Suprapubic)
ENSG00000225138.7	CTD-2228K2.7	chr5_556306_C_T_b38	rs12521988	2.7e-13	0.35	Esophagus - Mucosa
ENSG00000225138.7	CTD-2228K2.7	chr5_556306_C_T_b38	rs12521988	6.1e-13	0.36	Skin - Sun Exposed (Lower leg)
ENSG00000225138.7	CTD-2228K2.7	chr5_556306_C_T_b38	rs12521988	1.1e-12	0.57	Heart - Left Ventricle
ENSG00000225138.7	CTD-2228K2.7	chr5_556306_C_T_b38	rs12521988	2.3e-12	0.47	Artery - Tibial
ENSG00000225138.7	CTD-2228K2.7	chr5_556306_C_T_b38	rs12521988	5.6e-11	0.44	Adipose - Subcutaneous
ENSG00000225138.7	CTD-2228K2.7	chr5_556306_C_T_b38	rs12521988	9e-11	0.33	Whole Blood
ENSG00000225138.7	CTD-2228K2.7	chr5_556306_C_T_b38	rs12521988	1.6e-10	0.45	Esophagus - Muscularis
ENSG00000225138.7	CTD-2228K2.7	chr5_556306_C_T_b38	rs12521988	2.3e-10	0.47	Colon - Transverse
ENSG00000225138.7	CTD-2228K2.7	chr5_556306_C_T_b38	rs12521988	2.7e-10	0.54	Heart - Atrial Appendage
ENSG00000225138.7	CTD-2228K2.7	chr5_556306_C_T_b38	rs12521988	7.1e-10	0.61	Adrenal Gland
ENSG00000225138.7	CTD-2228K2.7	chr5_556306_C_T_b38	rs12521988	1.3e-09	0.37	Lung
ENSG00000225138.7	CTD-2228K2.7	chr5_556306_C_T_b38	rs12521988	7.5e-09	0.65	Spleen
ENSG00000225138.7	CTD-2228K2.7	chr5_556306_C_T_b38	rs12521988	2.2e-08	0.47	Colon - Sigmoid
ENSG00000225138.7	CTD-2228K2.7	chr5_556306_C_T_b38	rs12521988	2.4e-08	0.48	Artery - Aorta
ENSG00000225138.7	CTD-2228K2.7	chr5_556306_C_T_b38	rs12521988	2.4e-08	0.49	Esophagus - Gastroesophageal Junction
ENSG00000225138.7	CTD-2228K2.7	chr5_556306_C_T_b38	rs12521988	1.3e-07	0.34	Adipose - Visceral (Omentum)
ENSG00000225138.7	CTD-2228K2.7	chr5_556306_C_T_b38	rs12521988	1.8e-07	0.43	Breast - Mammary Tissue
ENSG00000225138.7	CTD-2228K2.7	chr5_556306_C_T_b38	rs12521988	1.9e-07	0.63	Cells - EBV-transformed lymphocytes
ENSG00000225138.7	CTD-2228K2.7	chr5_556306_C_T_b38	rs12521988	2.8e-07	0.63	Ovary
ENSG00000225138.7	CTD-2228K2.7	chr5_556306_C_T_b38	rs12521988	1.7e-06	0.42	Stomach
ENSG00000225138.7	CTD-2228K2.7	chr5_556306_C_T_b38	rs12521988	1.8e-05	0.44	Artery - Coronary
ENSG00000225138.7	CTD-2228K2.7	chr5_556306_C_T_b38	rs12521988	2.3e-05	0.51	Small Intestine - Terminal Ileum
ENSG00000271781.1	CTD-2589H19.6	chr5_556306_C_T_b38	rs12521988	5.3e-11	-0.64	Spleen
ENSG00000271781.1	CTD-2589H19.6	chr5_556306_C_T_b38	rs12521988	3.7e-09	-0.47	Esophagus - Muscularis
ENSG00000271781.1	CTD-2589H19.6	chr5_556306_C_T_b38	rs12521988	3.9e-08	-0.3	Skin - Not Sun Exposed (Suprapubic)
ENSG00000271781.1	CTD-2589H19.6	chr5_556306_C_T_b38	rs12521988	4.4e-08	-0.41	Adipose - Visceral (Omentum)
ENSG00000271781.1	CTD-2589H19.6	chr5_556306_C_T_b38	rs12521988	6.3e-08	-0.36	Lung
ENSG00000271781.1	CTD-2589H19.6	chr5_556306_C_T_b38	rs12521988	1.2e-07	-0.35	Thyroid
ENSG00000271781.1	CTD-2589H19.6	chr5_556306_C_T_b38	rs12521988	3.2e-07	-0.49	Esophagus - Gastroesophageal Junction
ENSG00000271781.1	CTD-2589H19.6	chr5_556306_C_T_b38	rs12521988	4.5e-07	-0.36	Artery - Tibial
ENSG00000271781.1	CTD-2589H19.6	chr5_556306_C_T_b38	rs12521988	5.9e-06	-0.44	Colon - Sigmoid
ENSG00000271781.1	CTD-2589H19.6	chr5_556306_C_T_b38	rs12521988	1.3e-05	-0.34	Breast - Mammary Tissue
ENSG00000271781.1	CTD-2589H19.6	chr5_556306_C_T_b38	rs12521988	1.5e-05	-0.32	Testis
ENSG00000271781.1	CTD-2589H19.6	chr5_556306_C_T_b38	rs12521988	2e-05	-0.49	Liver
ENSG00000271781.1	CTD-2589H19.6	chr5_556306_C_T_b38	rs12521988	4.4e-05	-0.23	Esophagus - Mucosa
ENSG00000271781.1	CTD-2589H19.6	chr5_556306_C_T_b38	rs12521988	4.9e-05	-0.24	Skin - Sun Exposed (Lower leg)
ENSG00000271781.1	CTD-2589H19.6	chr5_556306_C_T_b38	rs12521988	5.6e-05	-0.29	Nerve - Tibial
ENSG00000221990.4	EXOC3-AS1	chr5_556306_C_T_b38	rs12521988	5.7e-09	0.26	Esophagus - Muscularis
ENSG00000221990.4	EXOC3-AS1	chr5_556306_C_T_b38	rs12521988	5e-07	0.26	Nerve - Tibial
ENSG00000221990.4	EXOC3-AS1	chr5_556306_C_T_b38	rs12521988	8.2e-07	0.2	Thyroid
ENSG00000221990.4	EXOC3-AS1	chr5_556306_C_T_b38	rs12521988	1.8e-06	0.25	Heart - Atrial Appendage
ENSG00000221990.4	EXOC3-AS1	chr5_556306_C_T_b38	rs12521988	1.2e-05	0.2	Adipose - Visceral (Omentum)
ENSG00000221990.4	EXOC3-AS1	chr5_556306_C_T_b38	rs12521988	0.00014	0.22	Esophagus - Mucosa
