# Supplementary material for: Long G4-rich enhancers target promoters via a G4 DNA-based mechanism
Source: Nucleic Acids Res. 2024 Dec 10;53(2):gkae1180. doi: 10.1093/nar/gkae1180 (PMC11754661; doi:10.1093/nar/gkae1180)
Supplement: gkae1180_Supplemental_Files [file gkae1180_supplemental_files.zip › Supplemental Table 6. Oligonucleotide master list.xlsx]

## Sheet: Oligos
CONSTRUCT NAME	FORWARD PRIMER	REVERSE PRIMER	PCR TEMPLATE
TOPO-EXOC3	CACGTCCTTGCCTGTTCGTGAATC	CAGGACCTGCCACCGACTC	WI2-3695P19
TOPO-EXOC3 5' HALF	CACGTCCTTGCCTGTTCGTGAATC	CCCACTGCCACTCCGAC	TOPO-EXOC3
TOPO-EXOC3 3' HALF	CCGCAAGCTCCATCTCCTTCC	CAGGACCTGCCACCGACTC	TOPO-EXOC3
TOPO-EXOC3 MIDDLE 300BP	GCTCAACTTGTTGCTAGATTTTCAG	GACACACCAACTGACAAAGTC	TOPO-EXOC3
TOPO-EXOC3 (-2455 to -1951)	CACGTCCTTGCCTGTTCGTGAATC	CAAGATCGCGCCACTGTACTC	TOPO-EXOC3
TOPO-EXOC3 (-1701 to -1594)	CACTGTGCCCAGCCAATAAATCC	CAAGATCGCGCCACTGTACTC	TOPO-EXOC3
TOPO-EXOC3 (-1591 to -1009)	CACTGCAAGCTCCGCCTC	CCCACTGCCACTCCGAC	TOPO-EXOC3
TOPO-EXOC3 (-1592 to -1046)	TCACTGCAAGCTCCGCC	CCTGCTGATGTTGACACTGACC	TOPO-EXOC3
TOPO-EXOC3 (-1592 to -1444)	TCACTGCAAGCTCCGCC	CCATCCTGGCTAACATGGTGAAACC	TOPO-EXOC3
TOPO-EXOC3 (-1557 to-1046)	CTCCTGCCTCAGCCTCCCGAGTAGCTGGGACTCCAGGGGCCCACCACCACACCTGCCTAG	CCTGCTGATGTTGACACTGACC	TOPO-EXOC3
TOPO-EXOC3 (-1557 to-1444)	CTCCTGCCTCAGCCTCCCGAGTAGCTGGGACTCCAGGGGCCCACCACCACACCTGCCTAG	CCATCCTGGCTAACATGGTGAAACC	TOPO-EXOC3
TOPO-CEP72 (+)	CTGCATACACCCCATGTACACC	CTGTGGTGCCTACTGCCTC	PC3 DNA
TOPO-CEP72 (-)	CTGCACACACTCCCTGAACAC	CTGTGGTGCCTACTGCCTC	PC3 DNA
TOPO-EP400	GTGGTGGCGCGAGTCTG	GCGGTAGGATTGTTTGAGGTCAGG	WI2-997I12 (listed as WI2-0997I12 in ensembl)
TOPO-ZNF84	CTTACCTATAATTCTCCCTACGACTCC	CATCGACTCCAATCAGAATCTCAAAATTC	PC3 DNA
TOPO-GOLGA3	1.CTCACACCTGTAACACCAGCAC	CAACCGCAAAACACCAAATGAACC	WI2-3322N15
	2.CAATACAGCAACACACCCAGTCTC
TOPO-HIF1A	GTACGGGAGGTATTGGACAGG	GTCGGTAAAGGCGATGGTG	PGL4.20-HIF1a Prom (Addgene plasmid # 40173)
TOPO-SV40	GCAAGTAAAACCTCTACAAATGTGG	GAGCTGACTGGGTTGAAGG	PGL4.20-HIF1a Prom (Addgene plasmid # 40173)
TOPO-CHR5:550KB LG4	GAGAGATTTCTGATGGCAACAGGTG	GGGTGGATCACAAGGTCAGG	WI2-1251C21
TOPO-CHR12:132.68MB LG4	1.CTCCAAGTTCCAACACACCATG	1.CTGTGTCCACGCAATGCC	WI2-3035P11
	2.GAGGTCAGGAGTTCGAGACCAG	2.GACACTGGGAAGGTGTGCAAG
	3.GGAAGCAGAGGTTGCAGTGAG
EQuIP AMPLICON	FORWARD PRIMER	REVERSE PRIMER
CHR5:550KB LG4	TACAGGCAGTGGTCACACAG	GTGCGATTTGGTGAAAGGTA
MYO10 Promoter	CCAGTCCCTTCTCCTCCCCTC	CCCTCCGCCAACCACACC
EXOC3 Promoter 1kb	CAGGCTGGAGTGTAGTGGTGC	GTCTTTCTTGGCGGGGCG
EXOC3 Promoter 2kb	CCTACCCACCCACCTGCC	CAGACCATGTTCTGCGAACACCC
AHRR 3' Intron	TTGCCACGCACACGCCC	CCAGTGGCTGCACAGTAAAATCCTTCC
CEP72 Promoter	ATTCCACCGCGCCTACTC	CGGCAGAACCGAGAGCC
PDCD6 Promoter	CCACAGGAGCCCACCAC	CCTGGCATTATCACCACTTCC
-CTL	CCCTGTCTGGAAGCTCAGAC	CCAGCGTCTAGGCTGCACAC
EQuIP PROBE NAME	EQuIP PROBE SEQUENCES
Set1Aprobe3Bio	CCCAAAAGGAAACGTCAGAA/Biotin
Set1Cprobe3bio	AGCAGATAGGTGTGTACACC/Biotin
MOCK IP PROBE NAME	MOCK IP PROBE SEQUENCES
Mock_probe1	AGTATGAAGCTGGTCAATGT/Biotin
Mock_probe2	GGAAGGAAGCAGCCAAGGCAG/Biotin
Mock_probe3	CAGACCAATAATGGTCAAGC/Biotin
